# Supplementary material for: Multi-omics insight into the molecular networks of mental disorder related genetic pathways in the pathogenesis of inflammatory bowel disease
Source: Transl Psychiatry. 2025 Mar 21;15:91. doi: 10.1038/s41398-025-03299-2 (PMC11928517; doi:10.1038/s41398-025-03299-2)
Supplement: Supplementary file 2 — Supplemental tables [file 41398_2025_3299_MOESM2_ESM.xlsx]

## Sheet: Contents 
Table #	Title	Footnote
S1	Association of genetically predicted mental disorder-related gene methylation with inflammatory bowel disease and its subtypes in summary-data-based Mendelian randomization analysis.	Abbreviation: CI, confidence interval; FDR, false discovery rate; OR odds ratio; IBD, inflammatory bowel disease; UC, ulcerative colitis; CD, crohn's disease
S2	Association of genetically predicted mental disorder-related gene methylation with inflammatory bowel disease and its subtypes in summary-data-based Mendelian randomization analysis in replication stage.	Abbreviation: CI, confidence interval; FDR, false discovery rate; OR odds ratio; IBD, inflammatory bowel disease; UC, ulcerative colitis; CD, crohn's disease
S3	Association of genetically predicted mental disorder-related gene expression with inflammatory bowel disease and its subtypes in summary-data-based Mendelian randomization analysis.	Abbreviation: CI, confidence interval; FDR, false discovery rate; OR odds ratio; IBD, inflammatory bowel disease; UC, ulcerative colitis; CD, crohn's disease
S4	Association of genetically predicted mental disorder-related gene expression with inflammatory bowel disease and its subtypes in summary-data-based Mendelian randomization analysis in replication stage.	Abbreviation: CI, confidence interval; FDR, false discovery rate; OR odds ratio; IBD, inflammatory bowel disease; UC, ulcerative colitis; CD, crohn's disease
S5	Association of genetically predicted mental disorder-related gene encoded protein abundance with inflammatory bowel disease and its subtypes in summary-data-based Mendelian randomization analysis.	The results with FDR < 0.05 and P-HEIDI > 0.01 were presented. Abbreviation: CI, confidence interval; FDR, false discovery rate; OR odds ratio; IBD, inflammatory bowel disease; UC, ulcerative colitis; CD, crohn's disease
S6	Association of genetically predicted mental disorder-related gene encoded protein abundance with inflammatory bowel disease and its subtypes in summary-data-based Mendelian randomization analysis in replication stage.	The results with FDR < 0.05 and P-HEIDI > 0.01 were presented. Abbreviation: CI, confidence interval; FDR, false discovery rate; OR odds ratio; IBD, inflammatory bowel disease; UC, ulcerative colitis; CD, crohn's disease
S7	Association between methylation and expression, expression and protein abundance of mental disorder-related genes.	Abbreviation: QTL, quantitative trait loci
S8	Associations of genetically predicted methylation, expression, and protein of candidate gene with IBD and its subtype in the UK Biobank and the FinnGen study.	Abbreviation: QTL, quantitative trait loci; CI, confidence interval; OR odds ratio; FDR, false discovery rate; IBD, inflammatory bowel disease; UC, ulcerative colitis; CD, crohn's disease
S9	Associations of genetically predicted QDPR gene expression in intestine tissue and risk of UC in summary-data-based Mendelian randomization analysis.	Abbreviation: CI, confidence interval; OR odds ratio; UC, ulcerative colitis; CD, crohn's disease.

## Sheet: Table S1
Table S1. Association of genetically predicted mental disorder-related gene methylation with inflammatory bowel disease and its subtypes in summary-data-based Mendelian randomization analysis.
Disease	Gene	Probe	OR (95%CI)	FDR	P-value
IBD	AANAT	cg09382492	0.91 (0.86-0.97)	0.0305396	0.00151931
	ABCB10	cg00355656	1.06 (1.02-1.09)	0.0145488	0.000579993
		cg04975458	1.06 (1.02-1.10)	0.0395314	0.00212161
		cg11742688	1.05 (1.02-1.07)	0.0141072	0.0005546
	ABO	cg06818865	1.10 (1.05-1.15)	0.000541299	1.32403e-05
		cg13506600	1.07 (1.03-1.11)	0.0128874	0.0004917
	ACVR2A	cg00532455	1.19 (1.07-1.32)	0.0249067	0.00116756
	ADK	cg13085507	1.23 (1.10-1.38)	0.00796048	0.000275591
	AFF3	cg06183267	0.96 (0.94-0.98)	0.0182649	0.000772736
		cg07349094	0.96 (0.94-0.99)	0.0280614	0.00136963
		cg23497683	0.93 (0.89-0.97)	0.0330248	0.00167759
	AIF1	cg21440587	1.52 (1.30-1.78)	1.46708e-05	1.84692e-07
	AKT1	cg15912732	0.91 (0.86-0.96)	0.0215376	0.000960873
		cg26099837	0.87 (0.81-0.95)	0.0188441	0.0008037
	ALG12	cg25882056	1.14 (1.05-1.24)	0.0389397	0.0020791
	ARRB2	cg00122941	1.23 (1.09-1.37)	0.0115114	0.000427675
		cg02286380	0.93 (0.89-0.97)	0.00709193	0.000239648
		cg07971820	0.91 (0.87-0.96)	0.00316336	9.46684e-05
		cg13466002	0.76 (0.65-0.90)	0.0233914	0.00107845
		cg16472369	0.86 (0.79-0.93)	0.0066489	0.00022174
	ATAD3A	cg13893866	0.89 (0.83-0.96)	0.0319831	0.00160878
	ATF6B	cg15690316	0.78 (0.69-0.90)	0.0105112	0.000380148
	ATP10A	cg00774088	1.18 (1.07-1.30)	0.016428	0.000676675
		cg07470694	1.17 (1.07-1.28)	0.0149367	0.000602161
		cg07986058	1.16 (1.07-1.26)	0.0136593	0.000528007
		cg08828036	1.17 (1.07-1.28)	0.0150997	0.000611125
		cg14001035	1.18 (1.06-1.30)	0.0419637	0.00229835
		cg24687432	1.26 (1.09-1.46)	0.0296148	0.00146071
	ATP2A1	cg04414917	0.79 (0.73-0.85)	3.94928e-08	2.56524e-10
	ATXN1	cg22274117	0.84 (0.75-0.94)	0.0446339	0.00248664
	BACH2	cg06866423	0.88 (0.83-0.93)	0.000135439	2.61739e-06
		cg09757525	0.80 (0.73-0.87)	8.17038e-05	1.43459e-06
		cg18477569	0.93 (0.90-0.95)	7.01213e-07	5.74904e-09
	BCL6	cg01598596	0.83 (0.76-0.91)	0.00231999	6.66112e-05
		cg19774694	1.15 (1.05-1.25)	0.0387272	0.00206135
	BRD2	cg02448295	1.11 (1.06-1.15)	4.09123e-05	6.3929e-07
	BTNL2	cg01584389	1.79 (1.39-2.31)	0.000348813	7.95386e-06
		cg03100814	0.41 (0.29-0.57)	7.7528e-06	8.433e-08
		cg06259800	0.55 (0.44-0.68)	1.05359e-05	1.23328e-07
		cg08726004	0.69 (0.60-0.80)	5.77317e-05	9.59486e-07
	C10orf55	cg06521280	0.79 (0.68-0.91)	0.0225394	0.00102672
	C6orf15	cg15993401	1.20 (1.07-1.35)	0.0419256	0.00229178
	CACNA1S	cg24731111	0.57 (0.45-0.71)	4.41201e-05	6.99158e-07
	CALN1	cg22510074	0.88 (0.81-0.96)	0.0483828	0.00275694
	CAMK2A	cg02724909	1.19 (1.11-1.27)	0.000111864	2.06915e-06
		cg03873049	1.39 (1.19-1.63)	0.00106888	2.88599e-05
		cg20710697	1.41 (1.20-1.66)	0.000888399	2.35454e-05
	CAMK2G	cg00564723	0.89 (0.84-0.95)	0.00589007	0.000192205
		cg07512258	1.26 (1.13-1.39)	0.000489236	1.18845e-05
	CCL2	cg16700758	1.36 (1.22-1.51)	2.25756e-06	2.09414e-08
		cg17864156	0.75 (0.68-0.83)	1.49885e-06	1.30759e-08
	CCL20	cg21643045	0.77 (0.66-0.89)	0.0180221	0.000752289
	CCR6	cg01646461	1.55 (1.31-1.82)	1.43498e-05	1.7876e-07
		cg15222091	1.50 (1.27-1.77)	0.000120522	2.25639e-06
	CD40	cg19785066	1.29 (1.13-1.47)	0.00576832	0.000187277
	CDH1	cg13920367	0.96 (0.93-0.98)	0.0360038	0.00188259
	CDSN	cg24735489	0.97 (0.94-0.99)	0.0483991	0.00276758
	CIITA	cg01351032	0.82 (0.75-0.90)	0.00101	2.71587e-05
		cg04945379	0.75 (0.65-0.87)	0.00645543	0.00021418
		cg04999945	1.27 (1.13-1.43)	0.00262926	7.7233e-05
		cg06871213	0.85 (0.79-0.92)	0.000739207	1.89791e-05
		cg09959112	1.19 (1.09-1.30)	0.00211972	6.02759e-05
	CKB	cg16497661	1.08 (1.03-1.13)	0.0183541	0.000778309
		cg23307798	1.12 (1.05-1.20)	0.0220291	0.000991315
		cg26002218	1.09 (1.04-1.15)	0.0195252	0.000837671
	CLN3	cg03300649	0.68 (0.60-0.78)	2.24458e-06	2.06971e-08
	CMIP	cg02575319	1.10 (1.03-1.17)	0.0475745	0.00270038
		cg07422644	1.06 (1.02-1.09)	0.0195914	0.000842675
		cg08766256	1.19 (1.07-1.34)	0.0415243	0.00226525
		cg09282336	0.89 (0.83-0.96)	0.0278818	0.00135168
	COL11A2	cg04022112	1.19 (1.07-1.33)	0.0327087	0.00165303
		cg04464727	1.32 (1.12-1.54)	0.0179369	0.000746751
		cg13224161	1.04 (1.02-1.06)	0.0141499	0.000557631
		cg21974506	1.07 (1.03-1.11)	0.0156563	0.000637109
	COL4A2	cg07618759	1.04 (1.02-1.07)	0.00403818	0.000126646
		cg07980027	1.08 (1.03-1.13)	0.0228778	0.00104719
		cg17090754	0.83 (0.75-0.92)	0.0120759	0.000451405
		cg19218082	1.04 (1.02-1.06)	0.00388547	0.000120999
		cg23630179	1.03 (1.01-1.05)	0.0229184	0.00105233
		cg26743132	1.04 (1.02-1.07)	0.0317314	0.00159175
	CP	cg14630032	0.83 (0.74-0.94)	0.0452597	0.002534
	CPSF3	cg26306976	1.06 (1.02-1.10)	0.0482924	0.00274913
	CPT1A	cg10098373	0.97 (0.95-0.99)	0.0465763	0.00262572
	CREM	cg04310649	0.73 (0.64-0.84)	0.000213383	4.46536e-06
		cg05602439	1.34 (1.17-1.53)	0.000907336	2.41976e-05
		cg19215266	1.31 (1.19-1.44)	2.91325e-06	2.76671e-08
	CSF2	cg13259290	1.40 (1.19-1.65)	0.00257929	7.56227e-05
		cg16465129	1.85 (1.44-2.37)	8.89193e-05	1.58583e-06
		cg16565692	1.79 (1.40-2.27)	0.000121599	2.30293e-06
	CSF3	cg04193923	1.44 (1.21-1.72)	0.00136115	3.72946e-05
	CSGALNACT1	cg14957240	0.92 (0.88-0.96)	0.0106964	0.000387435
	CTLA4	cg05092371	0.97 (0.95-0.99)	0.0211474	0.000932958
	CXCR2	cg06547715	1.17 (1.11-1.23)	2.33199e-06	2.18893e-08
		cg14150666	1.09 (1.06-1.12)	3.58348e-07	2.64519e-09
	CYLD	cg20769774	0.58 (0.46-0.72)	4.59447e-05	7.40758e-07
	DDR1	cg16993957	1.42 (1.19-1.71)	0.00458672	0.000145622
	DHX38	cg00260883	1.17 (1.06-1.28)	0.0214319	0.000954973
		cg06452875	0.84 (0.76-0.93)	0.0254789	0.0011972
		cg16586261	1.20 (1.07-1.34)	0.028896	0.00141839
		cg22337624	0.83 (0.74-0.92)	0.0183583	0.000779499
	DICER1	cg23126376	1.06 (1.02-1.09)	0.0265716	0.00126615
	DMPK	cg01098959	1.08 (1.03-1.14)	0.0466849	0.00263442
		cg02376097	0.91 (0.86-0.97)	0.039853	0.00214755
		cg04779161	0.88 (0.81-0.96)	0.0461901	0.0025963
		cg10857774	0.92 (0.88-0.97)	0.0264075	0.00125396
		cg11101109	0.92 (0.88-0.97)	0.0380182	0.00200681
		cg14061069	0.97 (0.95-0.99)	0.0330372	0.00168004
		cg18861015	0.91 (0.86-0.97)	0.042343	0.00233563
		cg20908204	0.94 (0.90-0.98)	0.0359741	0.00187801
		cg21904251	1.06 (1.02-1.10)	0.039853	0.00214767
	DNMT3A	cg06224893	0.94 (0.91-0.98)	0.0181837	0.000767066
		cg08485187	1.30 (1.16-1.44)	0.000105592	1.94147e-06
		cg08493294	1.39 (1.21-1.60)	0.000183312	3.79559e-06
		cg10614445	0.85 (0.78-0.93)	0.00712278	0.000241083
		cg13558695	1.34 (1.19-1.52)	8.41795e-05	1.48735e-06
		cg15150970	0.79 (0.70-0.89)	0.00442449	0.000139983
		cg17742416	1.42 (1.21-1.66)	0.000714933	1.8277e-05
	DOK7	cg15867164	0.91 (0.87-0.96)	0.00400883	0.000125283
	EDN3	cg02081277	1.26 (1.16-1.38)	2.00728e-05	2.68214e-07
		cg04048259	1.30 (1.17-1.44)	4.56085e-05	7.32819e-07
		cg08318212	1.47 (1.23-1.77)	0.000951554	2.54294e-05
		cg09005679	1.24 (1.14-1.34)	1.35171e-05	1.66436e-07
		cg10469717	1.23 (1.12-1.34)	0.000349343	7.98564e-06
		cg16205854	1.22 (1.13-1.30)	7.06319e-06	7.5659e-08
		cg17146570	1.31 (1.15-1.50)	0.00234201	6.74995e-05
		cg20057633	0.74 (0.65-0.84)	0.000179699	3.67118e-06
		cg20910807	1.22 (1.14-1.32)	8.39363e-06	9.40813e-08
		cg22869461	1.36 (1.15-1.60)	0.00763125	0.000261243
	EFEMP2	cg02347989	1.27 (1.10-1.46)	0.0233914	0.00107775
		cg02586730	1.20 (1.10-1.30)	0.00139294	3.85326e-05
		cg20051715	1.17 (1.09-1.26)	0.000571115	1.42219e-05
	EGR2	cg10601026	0.74 (0.64-0.85)	0.000508879	1.24192e-05
	EHMT2	cg25202877	1.11 (1.04-1.19)	0.0222661	0.00100813
	EIF2AK2	cg01617117	1.07 (1.03-1.12)	0.0297537	0.00147693
		cg05332270	1.18 (1.08-1.29)	0.0110496	0.000403278
		cg11429997	0.86 (0.78-0.95)	0.042058	0.00231062
		cg14126601	1.10 (1.04-1.16)	0.0208586	0.000916761
		cg16795804	1.07 (1.03-1.12)	0.0187129	0.000795592
	EPHB4	cg03098644	1.12 (1.05-1.19)	0.0160565	0.000656057
	ERBB2	cg22018815	0.72 (0.64-0.81)	2.96305e-06	2.84673e-08
		cg26615017	0.68 (0.59-0.80)	7.0376e-05	1.20072e-06
	ESPN	cg00297432	0.86 (0.79-0.95)	0.036703	0.00192726
		cg11404532	1.04 (1.02-1.06)	0.00889374	0.000312319
		cg13284574	1.14 (1.06-1.23)	0.0148922	0.000598264
		cg13326801	0.87 (0.80-0.95)	0.0401646	0.00217334
		cg27307523	1.18 (1.06-1.31)	0.0411077	0.00224026
	EXOC2	cg09806625	1.04 (1.01-1.06)	0.0471189	0.00266671
		cg13471009	1.07 (1.02-1.12)	0.0469929	0.00265699
	FADS1	cg03735013	0.84 (0.76-0.93)	0.0182649	0.000773516
		cg07689907	0.93 (0.90-0.97)	0.00849876	0.000297041
		cg10515671	1.21 (1.09-1.35)	0.0144635	0.000573398
		cg12517394	0.85 (0.77-0.94)	0.0338756	0.00174405
		cg14725641	0.90 (0.85-0.95)	0.0107657	0.00039054
		cg16213375	0.89 (0.84-0.95)	0.0103143	0.000371639
		cg25326896	0.87 (0.80-0.94)	0.0139024	0.000543474
	FADS2	cg07591205	1.22 (1.08-1.38)	0.026269	0.00124448
		cg11250194	0.95 (0.92-0.98)	0.0483991	0.00276646
		cg19610905	0.94 (0.91-0.97)	0.0025575	7.48426e-05
	FCHO1	cg02639359	0.80 (0.71-0.91)	0.017678	0.000734022
	FKRP	cg00838415	0.89 (0.82-0.96)	0.044555	0.00247979
		cg08634012	0.89 (0.83-0.96)	0.0331963	0.0016973
	FURIN	cg00207731	1.20 (1.08-1.33)	0.0170853	0.000706119
		cg02864248	1.23 (1.08-1.40)	0.0360878	0.00188916
	FUT2	cg01656853	1.11 (1.05-1.17)	0.00214442	6.10965e-05
		cg04660111	1.10 (1.04-1.16)	0.00911723	0.000323188
		cg08873673	1.12 (1.05-1.19)	0.00843401	0.000294312
		cg16867584	1.32 (1.12-1.55)	0.0187435	0.000797926
	GABBR1	cg00094412	1.14 (1.05-1.23)	0.0330092	0.00167497
		cg02824029	0.85 (0.78-0.93)	0.0123576	0.000466027
		cg09577455	1.11 (1.04-1.18)	0.028404	0.00138954
		cg12867320	0.78 (0.66-0.91)	0.0321915	0.00162282
	GALNT2	cg01080986	1.16 (1.08-1.24)	0.00136115	3.73525e-05
		cg23230158	1.10 (1.05-1.17)	0.0097349	0.000346696
		cg23843953	0.76 (0.65-0.89)	0.0137864	0.000537418
		cg27444913	1.16 (1.08-1.24)	0.000906926	2.41366e-05
	GATA3	cg19883813	0.75 (0.63-0.88)	0.0162314	0.000664098
		cg25630514	1.27 (1.11-1.46)	0.0137353	0.000533912
	GCK	cg03639919	1.10 (1.04-1.16)	0.027043	0.00129922
	GMPPB	cg15565533	1.51 (1.29-1.77)	2.05392e-05	2.76714e-07
	GNAS	cg10546626	0.74 (0.62-0.87)	0.00795818	0.000275071
	GNB1	cg12150066	1.28 (1.12-1.46)	0.00702377	0.000236181
		cg15827003	0.90 (0.86-0.94)	0.000149172	2.98162e-06
		cg18162783	1.16 (1.07-1.25)	0.00511998	0.000164531
		cg23982607	1.06 (1.04-1.09)	2.9385e-05	4.33205e-07
	GPX1	cg05551922	0.59 (0.48-0.74)	0.000100334	1.82818e-06
		cg07274523	0.80 (0.77-0.84)	2.05114e-21	2.26507e-24
		cg24011261	0.53 (0.43-0.66)	3.58348e-07	2.68438e-09
	HCG27	cg03030317	0.84 (0.76-0.92)	0.00880444	0.000308211
		cg09622121	0.82 (0.73-0.91)	0.0110608	0.00040552
		cg17964422	1.30 (1.11-1.54)	0.0303417	0.00150779
		cg18598029	0.83 (0.74-0.92)	0.0102062	0.000365733
		cg24023453	0.77 (0.67-0.90)	0.0201577	0.000878163
	HDLBP	cg03294028	0.82 (0.73-0.91)	0.012294	0.000460915
	HLA-A	cg19151378	0.91 (0.86-0.96)	0.0145488	0.000579208
		cg20408505	0.92 (0.87-0.97)	0.0243498	0.00113474
	HLA-DMA	cg03531211	0.81 (0.76-0.87)	2.57519e-07	1.84846e-09
		cg09146459	0.61 (0.48-0.76)	0.000658248	1.66098e-05
		cg09713850	0.90 (0.87-0.94)	0.000233307	5.01112e-06
		cg22961241	0.56 (0.43-0.72)	0.000228479	4.88219e-06
		cg24290947	0.91 (0.87-0.94)	0.000233307	5.00396e-06
	HLA-DMB	cg07623567	1.60 (1.30-1.98)	0.000366457	8.39709e-06
		cg10123514	1.09 (1.03-1.15)	0.0421657	0.00232153
		cg20600379	0.80 (0.72-0.89)	0.001044	2.81305e-05
		cg20978247	1.07 (1.02-1.12)	0.0397961	0.00214021
	HLA-DOA	cg08147094	0.91 (0.87-0.95)	0.000697707	1.7721e-05
		cg13132775	0.88 (0.83-0.94)	0.00100207	2.689e-05
		cg14686676	1.12 (1.06-1.19)	0.00138149	3.81395e-05
		cg17313945	0.89 (0.85-0.94)	0.00075487	1.9423e-05
		cg18030265	1.30 (1.12-1.51)	0.0145659	0.000582283
		cg20024110	0.93 (0.90-0.96)	0.000575238	1.43563e-05
		cg27193345	0.77 (0.67-0.89)	0.0111272	0.000409184
	HLA-DOB	cg22016094	0.67 (0.59-0.78)	2.92685e-06	2.79579e-08
	HLA-DPA1	cg00403478	1.11 (1.06-1.17)	0.00293313	8.73683e-05
		cg05751055	1.12 (1.06-1.19)	0.0032162	9.66049e-05
		cg09493313	0.78 (0.68-0.90)	0.0140435	0.000550545
		cg09737870	0.90 (0.85-0.95)	0.00247784	7.18275e-05
		cg09900440	1.07 (1.03-1.10)	0.00210035	5.94931e-05
		cg13906813	1.17 (1.08-1.27)	0.00507072	0.000162109
		cg22941409	0.75 (0.63-0.89)	0.0221657	0.000998686
		cg23331433	1.11 (1.05-1.17)	0.00279465	8.25541e-05
	HLA-DQA2	cg01050736	1.26 (1.14-1.39)	0.000387656	8.94705e-06
		cg23221363	0.81 (0.76-0.87)	3.25019e-07	2.36886e-09
		cg23870181	0.81 (0.76-0.87)	2.72372e-07	1.97012e-09
	HLA-DQB2	cg04090745	1.64 (1.31-2.04)	0.000477133	1.14864e-05
		cg15615586	1.49 (1.25-1.78)	0.000333751	7.52272e-06
	HLA-G	cg00937691	1.10 (1.04-1.16)	0.014562	0.000581322
		cg03521696	1.08 (1.03-1.13)	0.0132459	0.000508306
		cg06316104	1.06 (1.03-1.10)	0.0123179	0.000462492
		cg10807461	0.86 (0.78-0.94)	0.0203916	0.000890604
		cg11363230	1.24 (1.09-1.43)	0.0330501	0.00168618
		cg13130352	1.23 (1.08-1.40)	0.0296777	0.00147151
		cg21529533	1.24 (1.08-1.41)	0.0317314	0.00159261
		cg21855392	0.87 (0.80-0.94)	0.0109459	0.000397683
	HLA-H	cg04458159	0.93 (0.89-0.97)	0.0129088	0.00049323
		cg24389386	0.91 (0.87-0.96)	0.0134961	0.000520888
	HLA-J	cg03361297	1.11 (1.05-1.18)	0.0151985	0.000616801
		cg04211303	1.23 (1.08-1.39)	0.0296607	0.00146812
	HLA-L	cg08049736	0.81 (0.72-0.91)	0.0121574	0.000455122
	HSD17B3	cg14633704	0.93 (0.89-0.97)	0.00689231	0.000231
	HSPA1A	cg22847691	0.71 (0.61-0.82)	0.000397654	9.24369e-06
	HSPA1L	cg22847691	0.71 (0.61-0.82)	0.000397654	9.24369e-06
	IFT172	cg01744354	0.85 (0.77-0.93)	0.015899	0.000647863
	IL12B	cg07622001	0.64 (0.56-0.74)	1.68864e-07	1.18413e-09
	IL6	cg05265849	0.96 (0.93-0.98)	0.0182649	0.00077264
		cg13104385	0.96 (0.94-0.98)	0.0180921	0.00075795
	INPP5E	cg03646214	0.82 (0.73-0.93)	0.032041	0.00161346
		cg13611204	1.51 (1.35-1.70)	7.62249e-10	3.61953e-12
	INSL6	cg11830061	1.27 (1.09-1.48)	0.0444645	0.00246984
	IPO8	cg00924727	1.24 (1.10-1.40)	0.0134961	0.000520813
	IRF3	cg03172226	1.21 (1.08-1.36)	0.0229184	0.00105207
	IRF5	cg00140447	0.87 (0.80-0.95)	0.0381083	0.00201367
		cg04864179	0.88 (0.82-0.95)	0.0141499	0.000557838
		cg06630958	0.81 (0.72-0.92)	0.0296607	0.00146903
		cg12816198	1.08 (1.04-1.13)	0.0102865	0.000369181
		cg14349538	0.87 (0.80-0.94)	0.016247	0.000668326
		cg22630713	0.80 (0.70-0.93)	0.0461901	0.00259139
		cg26616347	0.85 (0.77-0.94)	0.0199187	0.000864454
	IRF6	cg00989853	1.11 (1.06-1.15)	2.67264e-05	3.8543e-07
		cg04352962	1.08 (1.05-1.11)	1.48066e-05	1.87218e-07
		cg09509183	1.09 (1.06-1.13)	1.77339e-05	2.35003e-07
		cg10074409	1.10 (1.06-1.14)	4.03652e-05	6.28512e-07
		cg12034118	1.09 (1.05-1.13)	2.13667e-05	2.90222e-07
		cg16030177	1.13 (1.07-1.19)	0.000308428	6.82897e-06
		cg21951975	1.07 (1.04-1.09)	1.31092e-05	1.6069e-07
		cg22029157	1.05 (1.02-1.07)	0.00429113	0.000135527
		cg22338127	1.10 (1.06-1.13)	2.30774e-05	3.17281e-07
		cg22442454	1.10 (1.06-1.14)	2.41311e-05	3.34433e-07
		cg23283495	1.07 (1.04-1.09)	1.65944e-05	2.12572e-07
		cg25192855	1.08 (1.05-1.12)	0.000149172	2.96519e-06
		cg25204440	1.10 (1.06-1.14)	2.50005e-05	3.47862e-07
	ITGAL	cg09099830	0.90 (0.86-0.95)	0.00134243	3.66165e-05
		cg24033122	0.94 (0.91-0.97)	0.000900211	2.39082e-05
	KALRN	cg22139363	1.05 (1.02-1.07)	0.00828708	0.00028827
	KCNQ5	cg02067022	1.11 (1.04-1.19)	0.0338756	0.00173972
	KLC1	cg01181105	1.10 (1.04-1.17)	0.0210977	0.0009296
		cg02256455	1.06 (1.03-1.10)	0.00578502	0.000188138
		cg10028434	0.79 (0.69-0.91)	0.0258529	0.00121763
		cg13255208	1.13 (1.06-1.20)	0.007767	0.000267177
		cg17925084	0.95 (0.92-0.98)	0.0419637	0.00230081
		cg25561904	1.09 (1.04-1.14)	0.00687877	0.000230166
		cg26031613	0.96 (0.93-0.98)	0.0150117	0.000606734
	LIF	cg23635663	1.33 (1.17-1.51)	0.000401256	9.37173e-06
	LPP	cg21779805	1.35 (1.13-1.61)	0.018951	0.000810995
	LTBP3	cg11171811	0.83 (0.75-0.92)	0.0128874	0.000491555
		cg23495995	1.28 (1.09-1.50)	0.0421657	0.00232353
	MAT1A	cg09936400	1.09 (1.05-1.14)	0.00046922	1.127e-05
		cg18292394	1.19 (1.08-1.30)	0.00575581	0.000186553
		cg19423196	1.27 (1.11-1.45)	0.0136593	0.000528695
	MIAT	cg12041056	0.84 (0.75-0.94)	0.0330501	0.00168574
		cg13765939	0.86 (0.79-0.95)	0.0399091	0.00215731
	MICA	cg09210225	1.12 (1.06-1.18)	0.0036134	0.00011093
		cg13139838	1.28 (1.11-1.46)	0.0113326	0.000419237
		cg26504614	1.24 (1.10-1.40)	0.0113224	0.000418235
	MICB	cg20113277	1.14 (1.07-1.22)	0.00375579	0.000116131
	MMP9	cg00182727	1.13 (1.06-1.21)	0.0116805	0.000435114
		cg04145601	1.13 (1.07-1.19)	0.000814429	2.11803e-05
		cg04656101	1.25 (1.11-1.40)	0.00399831	0.000124733
		cg17664577	1.17 (1.09-1.25)	0.000861775	2.27008e-05
		cg20674635	1.09 (1.05-1.14)	0.000568879	1.41348e-05
		cg23303369	1.08 (1.04-1.11)	0.00048733	1.17857e-05
		cg23353432	1.18 (1.07-1.31)	0.0231654	0.00106547
		cg26132320	1.16 (1.09-1.24)	0.000178897	3.64492e-06
	MOG	cg00433866	0.91 (0.87-0.97)	0.0264494	0.00125887
		cg04627110	0.96 (0.94-0.97)	0.000126609	2.40481e-06
		cg20198768	0.94 (0.90-0.97)	0.0235925	0.00109163
		cg21356040	0.84 (0.76-0.92)	0.00791472	0.000273076
	MOV10	cg24344074	1.11 (1.05-1.17)	0.00365868	0.00011274
	MSH5	cg11190728	0.84 (0.77-0.92)	0.00843401	0.000294222
	MUC1	cg15699386	0.73 (0.64-0.84)	0.0006327	1.58952e-05
	NDUFS1	cg27248887	0.90 (0.85-0.95)	0.00614326	0.000202503
	NFKBIA	cg00689225	0.93 (0.89-0.97)	0.0195324	0.000839058
		cg04545963	0.94 (0.90-0.97)	0.018887	0.000807164
		cg16518861	0.95 (0.92-0.98)	0.0181176	0.000762276
	NOD2	cg01055281	0.45 (0.34-0.60)	5.7875e-06	6.07159e-08
		cg05261686	0.60 (0.49-0.73)	3.95709e-05	6.1396e-07
		cg16771652	0.50 (0.40-0.62)	6.9209e-08	4.73851e-10
	NOTCH1	cg02407308	0.62 (0.51-0.74)	3.53049e-05	5.41922e-07
		cg13468680	1.50 (1.22-1.83)	0.0032624	9.87133e-05
	NOTCH4	cg02662596	1.19 (1.08-1.31)	0.0094127	0.000334182
		cg05982929	0.87 (0.81-0.93)	0.00283098	8.39399e-05
		cg06815976	0.88 (0.82-0.96)	0.049471	0.00283261
		cg09798996	1.35 (1.11-1.63)	0.0395314	0.00212154
		cg13721764	0.82 (0.74-0.91)	0.00685738	0.000229072
	OPRL1	cg10087092	0.74 (0.62-0.88)	0.018951	0.000811991
		cg14436426	1.15 (1.07-1.25)	0.0103143	0.000370758
		cg19266578	0.85 (0.78-0.92)	0.00293313	8.73924e-05
	PARK7	cg10385390	1.27 (1.13-1.43)	0.00178505	5.01678e-05
	PBX2	cg12660777	1.53 (1.27-1.84)	0.000279923	6.13602e-06
	PCDHGA1	cg06776159	1.22 (1.08-1.38)	0.0338756	0.00174929
		cg08155325	1.05 (1.02-1.07)	0.00593594	0.000194686
		cg22082176	0.93 (0.89-0.97)	0.019751	0.000853903
	PCDHGA3	cg06776159	1.22 (1.08-1.38)	0.0338756	0.00174929
		cg08155325	1.05 (1.02-1.07)	0.00593594	0.000194686
		cg22082176	0.93 (0.89-0.97)	0.019751	0.000853903
	PCDHGB2	cg06776159	1.22 (1.08-1.38)	0.0338756	0.00174929
		cg08155325	1.05 (1.02-1.07)	0.00593594	0.000194686
		cg22082176	0.93 (0.89-0.97)	0.019751	0.000853903
	PCDHGC4	cg22082176	0.93 (0.89-0.97)	0.019751	0.000853903
	PDGFB	cg24990612	1.31 (1.14-1.50)	0.00324766	9.77293e-05
	PER3	cg04725166	0.89 (0.84-0.95)	0.0170853	0.00070658
		cg05803631	1.15 (1.05-1.26)	0.0403878	0.00218764
		cg12258811	1.16 (1.06-1.26)	0.0223249	0.00101326
		cg14204433	1.16 (1.06-1.28)	0.0314583	0.00157196
	PLAU	cg04939496	0.88 (0.83-0.94)	0.00425159	0.000134043
		cg06521280	0.79 (0.68-0.91)	0.0225394	0.00102672
	PMPCA	cg14316865	2.03 (1.53-2.69)	6.21112e-05	1.04599e-06
	PNKD	cg01329789	0.73 (0.62-0.85)	0.00234201	6.7502e-05
		cg04880052	0.84 (0.78-0.90)	9.20132e-05	1.66133e-06
		cg05991184	1.32 (1.15-1.50)	0.00185086	5.22219e-05
		cg13835894	0.86 (0.81-0.92)	7.7789e-05	1.36156e-06
		cg18259342	0.93 (0.91-0.96)	2.08756e-05	2.82398e-07
		cg22712983	0.86 (0.81-0.92)	0.000559296	1.38658e-05
		cg26786924	0.85 (0.79-0.92)	0.000667929	1.68909e-05
	PPP1R1B	cg00112517	1.20 (1.09-1.32)	0.00664882	0.000221371
		cg08411435	0.76 (0.66-0.87)	0.00147525	4.09723e-05
		cg09762778	0.77 (0.68-0.87)	0.000986659	2.6422e-05
		cg11164145	0.82 (0.75-0.89)	0.000276861	6.00774e-06
		cg15070513	1.18 (1.09-1.29)	0.00304899	9.10774e-05
		cg19526455	0.82 (0.72-0.93)	0.0335375	0.00171845
		cg21320242	0.96 (0.94-0.98)	0.011089	0.000407166
	PRDM16	cg05098425	1.20 (1.06-1.34)	0.0462373	0.0026015
	PRKCB	cg04279973	1.28 (1.11-1.48)	0.0200939	0.000874274
		cg24250393	1.09 (1.05-1.13)	0.00032596	7.28636e-06
		cg26685404	0.95 (0.92-0.98)	0.0148922	0.000598615
	PRR3	cg12785643	0.55 (0.43-0.71)	0.000181418	3.72633e-06
	PSEN2	cg03307360	0.88 (0.80-0.95)	0.0447558	0.00249591
	PSMB8	cg12718404	1.24 (1.09-1.41)	0.0260808	0.00122981
		cg23750151	1.46 (1.22-1.76)	0.00182382	5.13581e-05
	PSMB9	cg02567488	1.11 (1.07-1.15)	9.75611e-06	1.1227e-07
		cg06791592	1.15 (1.09-1.22)	2.82405e-05	4.14774e-07
		cg07156249	1.06 (1.04-1.09)	8.22035e-06	9.16852e-08
		cg19412007	0.76 (0.64-0.90)	0.0270106	0.00129572
		cg20962292	1.29 (1.16-1.45)	0.000279923	6.11115e-06
		cg26811065	0.80 (0.73-0.87)	5.18246e-05	8.47004e-07
	PSORS1C1	cg01015008	0.93 (0.88-0.97)	0.0461901	0.0025944
		cg02357491	1.39 (1.22-1.57)	1.77339e-05	2.34949e-07
		cg03034365	0.93 (0.91-0.96)	2.65728e-05	3.80009e-07
		cg13671374	0.80 (0.75-0.87)	6.05797e-07	4.81667e-09
		cg16192371	1.47 (1.21-1.79)	0.00365868	0.000112926
		cg24735489	0.97 (0.94-0.99)	0.0483991	0.00276758
		cg25584668	1.23 (1.11-1.37)	0.0032624	9.86373e-05
	PSORS1C2	cg02357491	1.39 (1.22-1.57)	1.77339e-05	2.34949e-07
		cg03034365	0.93 (0.91-0.96)	2.65728e-05	3.80009e-07
		cg13671374	0.80 (0.75-0.87)	6.05797e-07	4.81667e-09
		cg16192371	1.47 (1.21-1.79)	0.00365868	0.000112926
	PVT1	cg01940297	1.10 (1.05-1.15)	0.00248656	7.22176e-05
		cg05076730	1.29 (1.11-1.51)	0.0269013	0.00128632
	RAI1	cg06775073	1.15 (1.05-1.26)	0.0354602	0.00184438
		cg14720773	1.14 (1.05-1.23)	0.0285985	0.00140221
	RBM6	cg05635617	0.82 (0.77-0.88)	1.26097e-06	1.07918e-08
		cg12257692	0.88 (0.85-0.92)	5.03378e-07	3.91896e-09
		cg21729847	0.78 (0.70-0.86)	8.68264e-05	1.53891e-06
	REST	cg11939399	0.93 (0.89-0.97)	0.0267363	0.00127695
		cg25313468	0.93 (0.89-0.97)	0.0278977	0.00135399
		cg27073068	0.88 (0.82-0.95)	0.0280614	0.00136768
	RIT1	cg09035101	1.27 (1.11-1.44)	0.00895379	0.000314923
	RNF5	cg18265845	1.37 (1.12-1.67)	0.0419637	0.00229956
	RORA	cg01959621	1.29 (1.10-1.51)	0.0330501	0.00168514
		cg10472395	0.76 (0.65-0.88)	0.0089794	0.000316815
	RTEL1	cg00622799	1.75 (1.41-2.16)	2.33643e-05	3.22516e-07
		cg03339910	1.61 (1.35-1.93)	1.66418e-05	2.14098e-07
		cg08432509	0.73 (0.67-0.80)	7.09343e-10	3.28998e-12
		cg11012153	0.57 (0.46-0.71)	4.3031e-05	6.74772e-07
		cg15788645	0.88 (0.81-0.95)	0.0327087	0.00165611
		cg20597143	0.64 (0.55-0.74)	1.76815e-07	1.24964e-09
		cg27508960	0.74 (0.68-0.81)	1.98361e-08	1.21573e-10
	SCARNA5	cg07618928	1.39 (1.29-1.49)	9.17554e-15	2.1785e-17
		cg23050873	1.31 (1.24-1.39)	3.94519e-17	7.84202e-20
		cg25479499	1.43 (1.31-1.56)	4.94408e-14	1.28304e-16
	SCO2	cg12969734	0.94 (0.91-0.98)	0.0495832	0.00284999
	SELP	cg01459453	0.92 (0.89-0.95)	0.000382878	8.81563e-06
	SERPINE1	cg02704552	0.89 (0.82-0.96)	0.0420178	0.0023061
	SH2B1	cg06941159	1.12 (1.08-1.15)	6.12952e-11	2.57216e-13
		cg07884168	0.65 (0.55-0.77)	3.36763e-05	5.15064e-07
		cg08761264	0.80 (0.74-0.85)	1.69498e-08	1.02011e-10
	SIX5	cg24466377	0.89 (0.83-0.96)	0.0444645	0.00246856
	SLC12A5	cg01160557	0.89 (0.84-0.94)	0.00318433	9.5472e-05
		cg01864178	0.82 (0.72-0.93)	0.0416934	0.00227678
		cg04539957	0.93 (0.89-0.97)	0.0260926	0.0012318
		cg06001997	0.85 (0.79-0.93)	0.00494468	0.000157533
		cg19569865	0.76 (0.65-0.89)	0.0180921	0.000760208
	SLC1A2	cg13971030	0.96 (0.94-0.99)	0.049523	0.00284379
	SLC20A2	cg14335429	0.81 (0.71-0.93)	0.0482144	0.00274203
	SLC22A5	cg19040266	0.73 (0.67-0.80)	3.69333e-10	1.6926e-12
	SLC30A7	cg00063077	1.11 (1.04-1.18)	0.0179708	0.000749154
		cg16556008	1.09 (1.04-1.14)	0.016247	0.000668171
	SLC6A19	cg00472281	1.12 (1.04-1.20)	0.0386174	0.00205205
		cg05887366	1.10 (1.03-1.17)	0.0404119	0.00219118
		cg05972316	0.93 (0.89-0.97)	0.032705	0.00165051
		cg17650028	1.17 (1.05-1.29)	0.0483991	0.00276856
		cg20706711	1.09 (1.03-1.15)	0.0394097	0.00210638
	SLC6A5	cg05399320	0.92 (0.87-0.97)	0.0438346	0.00242559
		cg05572763	0.82 (0.73-0.93)	0.0264494	0.00125742
		cg09136245	0.87 (0.80-0.94)	0.0162438	0.00066584
	SLC7A5	cg01829163	0.96 (0.93-0.98)	0.010973	0.000399272
		cg07558761	1.29 (1.10-1.50)	0.0290896	0.0014295
	SLC9A3	cg02748539	1.26 (1.09-1.45)	0.027043	0.00130056
		cg09822697	1.20 (1.07-1.35)	0.0376043	0.00197874
		cg12833872	1.12 (1.05-1.19)	0.0126565	0.000479399
		cg13004635	0.88 (0.82-0.95)	0.0179276	0.000745376
		cg13013644	1.08 (1.03-1.13)	0.038224	0.00202401
		cg14137381	1.06 (1.02-1.11)	0.0363178	0.00190502
		cg19640581	0.87 (0.80-0.95)	0.0280614	0.00136968
		cg22025206	1.08 (1.03-1.13)	0.0379197	0.00199743
		cg22572362	1.09 (1.03-1.16)	0.0399091	0.00215667
		cg25084851	0.87 (0.79-0.95)	0.0368641	0.00193775
	SMAD3	cg24032190	1.35 (1.25-1.46)	3.11537e-11	1.23851e-13
	SMAD4	cg21417204	1.31 (1.12-1.53)	0.0188441	0.000804291
	SMARCE1	cg07438660	0.92 (0.88-0.97)	0.0127052	0.000482645
	SPRED2	cg14406727	0.86 (0.78-0.94)	0.0338756	0.00173883
		cg24872815	0.87 (0.80-0.95)	0.0315865	0.00158011
	STAC3	cg01843899	1.15 (1.06-1.24)	0.0180921	0.000759441
	STAT5A	cg03001305	0.63 (0.52-0.77)	0.000196507	4.0905e-06
		cg05117208	1.55 (1.29-1.86)	0.000120522	2.26258e-06
		cg06357561	0.64 (0.53-0.77)	0.000121134	2.28744e-06
		cg20388732	1.43 (1.25-1.64)	1.43498e-05	1.79292e-07
	SUFU	cg26332985	0.77 (0.65-0.91)	0.0464508	0.00261608
	TAP1	cg02567488	1.11 (1.07-1.15)	9.75611e-06	1.1227e-07
		cg07156249	1.06 (1.04-1.09)	8.22035e-06	9.16852e-08
	TAP2	cg07404352	0.82 (0.77-0.86)	1.9392e-10	8.64674e-13
		cg17253307	0.74 (0.64-0.86)	0.00168372	4.72272e-05
		cg18050892	1.60 (1.33-1.92)	3.01231e-05	4.45751e-07
		cg25823314	0.66 (0.57-0.77)	1.71905e-05	2.23056e-07
	TAPBP	cg18797229	1.26 (1.10-1.45)	0.026269	0.00124395
	TGFBR2	cg05450916	0.90 (0.85-0.95)	0.00248749	7.25058e-05
		cg17546721	1.12 (1.07-1.18)	0.000158084	3.17721e-06
	TGIF1	cg18861140	1.16 (1.06-1.26)	0.0212164	0.000939516
	TNF	cg10650821	1.27 (1.10-1.48)	0.027149	0.00131315
		cg26729380	1.14 (1.06-1.22)	0.00709193	0.000239279
	TNFRSF1A	cg08418872	0.82 (0.72-0.92)	0.0270106	0.00129602
	TNFRSF8	cg25382900	0.91 (0.87-0.96)	0.0103702	0.000374476
	TNFSF4	cg24633390	0.86 (0.78-0.94)	0.0228559	0.00104493
	TNXB	cg00356500	0.96 (0.94-0.98)	0.00211851	6.01246e-05
		cg04344233	0.81 (0.72-0.91)	0.0148786	0.000596425
		cg05067717	0.82 (0.72-0.93)	0.0296148	0.00145883
		cg05483184	1.30 (1.11-1.54)	0.0306395	0.00152678
		cg07810190	1.19 (1.08-1.31)	0.0162438	0.000666399
		cg14642392	0.85 (0.78-0.93)	0.00821198	0.000284751
		cg18419045	0.81 (0.72-0.92)	0.0296148	0.00146171
		cg21411702	0.88 (0.82-0.94)	0.00561615	0.000181716
	TOP3A	cg14410018	1.18 (1.07-1.29)	0.0234058	0.00108041
	TPO	cg03545077	1.14 (1.05-1.24)	0.0387485	0.00206462
		cg13414059	1.08 (1.03-1.12)	0.0156423	0.000635677
	TRIM26	cg10526841	1.29 (1.09-1.51)	0.0426586	0.0023554
	TRIM8	cg22532475	1.05 (1.02-1.08)	0.0269846	0.00129179
	TRPS1	cg27039118	0.90 (0.84-0.96)	0.0438346	0.00242759
	TRRAP	cg21421984	0.82 (0.73-0.92)	0.0133669	0.000513686
	TSHZ3	cg01401641	1.12 (1.04-1.20)	0.0384079	0.00203799
	TSPO	cg00343092	1.10 (1.04-1.17)	0.0140724	0.000552454
		cg08909806	1.07 (1.03-1.11)	0.0116805	0.000435333
	TULP1	cg00116315	1.05 (1.02-1.09)	0.0215724	0.000963618
		cg26319579	1.13 (1.05-1.23)	0.0313762	0.00156612
	UBE2L3	cg06850285	1.55 (1.30-1.84)	5.67012e-05	9.36097e-07
		cg17274080	1.54 (1.31-1.82)	1.92359e-05	2.55969e-07
		cg25421647	1.40 (1.25-1.57)	6.26352e-07	5.01469e-09
		cg26844104	1.31 (1.21-1.42)	3.14051e-08	1.99414e-10
		cg26979056	1.63 (1.29-2.05)	0.00132737	3.61325e-05
	UPF1	cg05336188	1.20 (1.08-1.33)	0.0133956	0.00051553
	YWHAQ	cg10322879	0.90 (0.85-0.96)	0.0160299	0.000654084
	ZBTB7A	cg13705556	0.90 (0.85-0.96)	0.0218606	0.000981318
	ZFP57	cg00539542	1.05 (1.02-1.09)	0.0225926	0.00103039
		cg10174063	1.04 (1.02-1.07)	0.0219353	0.000985884
		cg12463578	1.04 (1.02-1.06)	0.0216537	0.000968443
		cg26021304	0.97 (0.95-0.99)	0.0214319	0.000954087
	ZMIZ1	cg02795981	1.33 (1.19-1.48)	2.1738e-05	2.96465e-07
		cg17753789	1.46 (1.25-1.72)	0.000149172	2.96975e-06
		cg19215199	1.56 (1.29-1.89)	0.000186702	3.87609e-06
	ZNF423	cg01672042	1.06 (1.02-1.10)	0.0383057	0.00203045
	ZNF544	cg24167652	0.96 (0.93-0.98)	0.0296148	0.00146349
UC	AANAT	cg18673409	0.90 (0.84-0.96)	0.0433638	0.00230555
	ABCC1	cg17199483	0.90 (0.85-0.96)	0.0105904	0.000376494
	AFF3	cg06183267	0.94 (0.91-0.97)	0.0013354	2.89875e-05
		cg07349094	0.94 (0.91-0.97)	0.00249421	6.1271e-05
		cg19542849	1.12 (1.05-1.20)	0.016184	0.000658439
		cg21988972	0.79 (0.69-0.91)	0.0203947	0.000877034
		cg23497683	0.88 (0.83-0.94)	0.00130278	2.817e-05
	AIF1	cg14694191	2.13 (1.59-2.87)	4.13304e-05	4.56312e-07
		cg21440587	1.87 (1.51-2.33)	1.63902e-06	1.30289e-08
	APOA1	cg09558982	1.04 (1.02-1.07)	0.0365345	0.0018595
	ARRB2	cg00122941	1.27 (1.10-1.46)	0.0198308	0.000836365
		cg02286380	0.92 (0.87-0.96)	0.0163459	0.000666831
		cg07971820	0.90 (0.85-0.95)	0.00947373	0.000327907
		cg13466002	0.73 (0.60-0.89)	0.0378532	0.00194667
		cg16472369	0.83 (0.75-0.92)	0.014382	0.000557338
	ATF6B	cg08188698	1.07 (1.04-1.10)	0.000491637	9.09182e-06
	ATP2A1	cg04414917	0.84 (0.77-0.91)	0.00165684	3.85057e-05
	ATXN2L	cg09754948	1.22 (1.11-1.33)	0.0013354	2.90449e-05
	BACH2	cg09757525	0.82 (0.74-0.92)	0.0116829	0.000429052
		cg18477569	0.95 (0.91-0.98)	0.0203214	0.000870516
	BCL6	cg01598596	0.82 (0.73-0.92)	0.0152413	0.000606624
		cg19774694	1.19 (1.06-1.33)	0.0494898	0.00269647
	BRD2	cg01105943	1.32 (1.12-1.55)	0.0212556	0.000926961
		cg01393792	1.09 (1.04-1.14)	0.0124571	0.000466506
		cg01641778	1.22 (1.08-1.36)	0.0213276	0.000931281
		cg02653117	0.89 (0.83-0.95)	0.0146708	0.000581489
		cg02703032	0.89 (0.83-0.95)	0.0140207	0.000541788
		cg07954885	1.39 (1.18-1.63)	0.00214154	5.1189e-05
		cg13224077	0.88 (0.82-0.95)	0.0153014	0.000609858
		cg18918417	0.75 (0.63-0.90)	0.0374714	0.00191546
		cg26246658	1.45 (1.20-1.74)	0.00328711	8.58297e-05
	BTNL2	cg01584389	2.60 (1.76-3.84)	0.000111458	1.50744e-06
		cg03100814	0.17 (0.09-0.31)	1.97446e-06	1.63329e-08
		cg06259800	0.40 (0.29-0.55)	2.79261e-06	2.37406e-08
		cg08726004	0.66 (0.55-0.78)	0.00016681	2.4034e-06
	C6orf15	cg15993401	1.29 (1.10-1.50)	0.0261702	0.00119763
	CACNA1S	cg24731111	0.54 (0.41-0.69)	0.000166675	2.39224e-06
	CAMK2A	cg02724909	1.24 (1.13-1.35)	0.000225624	3.51234e-06
		cg03873049	1.53 (1.25-1.86)	0.00136173	2.99183e-05
		cg20710697	1.52 (1.24-1.85)	0.00187191	4.40206e-05
		cg25507845	1.22 (1.08-1.38)	0.0296079	0.00140562
	CAPN10	cg10092231	1.11 (1.05-1.17)	0.00588217	0.000183138
	CCL20	cg21643045	0.66 (0.54-0.82)	0.00487289	0.000141983
	CDH1	cg01251360	0.93 (0.89-0.97)	0.0245351	0.00109978
		cg13920367	0.93 (0.90-0.96)	0.0025426	6.33019e-05
		cg24765079	0.91 (0.85-0.96)	0.0265703	0.00122474
	CDH23	cg14916175	1.08 (1.04-1.12)	0.00533398	0.000162537
	CDH3	cg05726668	1.38 (1.13-1.70)	0.0357098	0.00180707
	CFB	cg12124018	0.72 (0.60-0.86)	0.00820147	0.000274816
	CISD2	cg10792923	0.89 (0.82-0.95)	0.0198774	0.000840524
	CLIP2	cg08695830	1.14 (1.05-1.24)	0.0444465	0.00238487
	CLN3	cg03300649	0.75 (0.65-0.87)	0.00304089	7.83934e-05
	CMIP	cg01567051	0.87 (0.80-0.94)	0.00713845	0.000230133
		cg07422644	1.08 (1.04-1.13)	0.00638017	0.000202869
		cg08766256	1.29 (1.11-1.49)	0.020179	0.000857903
	COL11A2	cg04022112	1.37 (1.17-1.59)	0.00218305	5.23016e-05
		cg04499015	1.17 (1.10-1.25)	0.000132788	1.86922e-06
		cg10211891	1.34 (1.17-1.53)	0.000817539	1.65178e-05
		cg13224161	1.07 (1.04-1.10)	0.000133821	1.89116e-06
		cg13478289	1.36 (1.14-1.61)	0.0124571	0.000467613
		cg14374923	1.42 (1.20-1.68)	0.00200694	4.75284e-05
		cg15818109	1.12 (1.07-1.18)	8.14621e-05	1.03359e-06
		cg20427378	1.26 (1.14-1.40)	0.000393457	6.62459e-06
		cg20974826	1.54 (1.23-1.93)	0.00610711	0.000190816
		cg20980653	0.75 (0.66-0.84)	0.000208532	3.20022e-06
		cg21974506	1.12 (1.07-1.18)	0.000198158	2.99726e-06
	COL4A2	cg04819250	0.77 (0.66-0.91)	0.037947	0.00195536
		cg08009184	1.06 (1.03-1.10)	0.00782915	0.000259747
		cg23630179	1.05 (1.02-1.07)	0.0103116	0.000363971
	CORO1A	cg06038367	1.18 (1.08-1.28)	0.00616295	0.000192901
	CPSF3	cg26306976	1.10 (1.05-1.15)	0.00396721	0.00011
	CREM	cg19215266	1.20 (1.08-1.33)	0.0207322	0.000895105
	CRY2	cg23097878	1.04 (1.02-1.07)	0.0435661	0.0023232
	CSF2	cg16465129	1.43 (1.15-1.77)	0.0254848	0.00115026
	CSF3	cg04193923	1.49 (1.22-1.84)	0.00490879	0.00014389
	CSGALNACT1	cg14957240	0.90 (0.85-0.96)	0.0209259	0.000911428
	CXCR2	cg06547715	1.17 (1.10-1.26)	0.000240264	3.83308e-06
		cg14150666	1.09 (1.05-1.13)	0.000105374	1.40188e-06
	CYP19A1	cg09819222	1.17 (1.06-1.30)	0.0329628	0.00164496
		cg12932492	0.84 (0.75-0.94)	0.0386756	0.00199623
		cg19946085	1.19 (1.07-1.33)	0.0242819	0.00108307
	DBI	cg11066750	0.88 (0.82-0.95)	0.0296079	0.00140559
	DDR1	cg16993957	1.61 (1.26-2.05)	0.00389497	0.000106432
	DHX38	cg00260883	1.20 (1.07-1.34)	0.0437706	0.00233653
		cg22337624	0.81 (0.71-0.93)	0.0494019	0.00268895
	DICER1	cg23126376	1.08 (1.04-1.13)	0.0115464	0.000421316
	DNMT3A	cg06224893	0.93 (0.89-0.97)	0.0222605	0.000975701
		cg08485187	1.22 (1.08-1.38)	0.0254848	0.00115079
		cg08493294	1.29 (1.11-1.51)	0.0244927	0.00109518
		cg10614445	0.84 (0.76-0.94)	0.0319632	0.00156497
		cg13558695	1.26 (1.10-1.44)	0.020299	0.000868438
		cg17742416	1.32 (1.11-1.56)	0.0319632	0.00156746
	DOK7	cg15867164	0.89 (0.84-0.95)	0.0051799	0.00015584
	EDN3	cg02081277	1.20 (1.08-1.33)	0.0137334	0.000528412
		cg04048259	1.23 (1.09-1.38)	0.0162193	0.000660769
		cg08318212	1.35 (1.12-1.64)	0.03433	0.00172835
		cg09005679	1.18 (1.08-1.30)	0.0126604	0.00047813
		cg16205854	1.16 (1.07-1.27)	0.0113334	0.00040854
		cg20057633	0.79 (0.68-0.91)	0.022776	0.00100333
		cg20910807	1.17 (1.07-1.28)	0.0116474	0.000426291
	EFEMP2	cg02586730	1.18 (1.06-1.30)	0.042039	0.00221624
		cg20051715	1.15 (1.06-1.26)	0.0269229	0.00124991
	EIF2AK2	cg05332270	1.19 (1.06-1.33)	0.0475192	0.00257335
	EPHB4	cg03098644	1.16 (1.07-1.26)	0.0102579	0.000360712
	ERBB2	cg26615017	0.73 (0.61-0.86)	0.00499737	0.000147314
	ESPN	cg12406391	1.29 (1.11-1.51)	0.0214499	0.000937802
		cg13284574	1.21 (1.10-1.34)	0.00498924	0.000146637
		cg13326801	0.82 (0.73-0.92)	0.0140452	0.000543511
	EXOC2	cg09806625	1.06 (1.02-1.09)	0.0124571	0.000466539
	FAAH	cg06755263	0.86 (0.78-0.94)	0.0335294	0.00167878
		cg18261491	1.16 (1.06-1.28)	0.0398703	0.0020799
	FKRP	cg00838415	0.83 (0.75-0.92)	0.0103116	0.000365445
		cg06532212	0.76 (0.64-0.91)	0.0391666	0.0020259
		cg08634012	0.84 (0.76-0.92)	0.00655444	0.000210089
		cg14799446	0.78 (0.67-0.91)	0.037947	0.00195653
	FLOT1	cg06934971	0.74 (0.61-0.89)	0.03433	0.00172746
		cg09179723	1.50 (1.17-1.94)	0.0322976	0.0015975
		cg20902758	0.83 (0.74-0.93)	0.023006	0.001016
	FURIN	cg00207731	1.23 (1.08-1.40)	0.0423307	0.00223396
	GABBR1	cg03906120	1.42 (1.26-1.60)	2.13879e-06	1.79463e-08
		cg17085250	1.64 (1.27-2.12)	0.00517087	0.000155283
	GATA3	cg19883813	0.69 (0.56-0.86)	0.0167881	0.000687651
		cg25630514	1.35 (1.14-1.60)	0.0160431	0.000648277
	GMPPB	cg15565533	1.50 (1.26-1.79)	0.0004404	7.63377e-06
	GNAT1	cg21121119	0.66 (0.53-0.83)	0.00832146	0.000280215
	GNB1	cg15827003	0.90 (0.85-0.95)	0.00637512	0.000202357
		cg18162783	1.17 (1.06-1.29)	0.0367647	0.00187324
		cg23982607	1.06 (1.03-1.10)	0.00244862	5.96103e-05
	GPX1	cg07274523	0.81 (0.77-0.85)	3.94699e-13	1.55562e-15
	HCG27	cg09622121	0.74 (0.64-0.86)	0.00289907	7.40971e-05
		cg17964422	1.93 (1.45-2.57)	0.000384806	6.45768e-06
		cg18598029	0.75 (0.65-0.86)	0.0025426	6.30505e-05
		cg23932846	1.83 (1.47-2.28)	7.70877e-06	7.27684e-08
		cg24023453	0.68 (0.56-0.84)	0.0073104	0.000238501
	HCP5	cg18064475	1.42 (1.15-1.76)	0.0286234	0.00134782
	HDC	cg26188685	0.95 (0.93-0.98)	0.0266525	0.00123
	HLA-A	cg11808100	1.19 (1.13-1.25)	1.68487e-08	9.4021e-11
		cg15319255	0.88 (0.82-0.94)	0.01219	0.000452204
		cg17608381	0.83 (0.79-0.88)	2.23507e-08	1.29551e-10
	HLA-DMA	cg02806715	0.92 (0.88-0.95)	0.000183529	2.73546e-06
		cg03520342	0.93 (0.90-0.96)	0.000171844	2.4854e-06
		cg03531211	0.83 (0.76-0.90)	0.0004404	7.59313e-06
		cg09146459	0.64 (0.50-0.81)	0.00859113	0.00029041
		cg09713850	0.84 (0.80-0.89)	1.70234e-07	1.14649e-09
		cg14833385	0.87 (0.83-0.93)	0.000261067	4.2082e-06
		cg18763100	0.96 (0.93-0.98)	0.0172853	0.000714695
		cg21992044	0.95 (0.93-0.98)	0.0173826	0.000721595
		cg22961241	0.59 (0.45-0.78)	0.00525695	0.000158967
		cg24129356	0.92 (0.89-0.95)	0.000181881	2.70086e-06
	HLA-DMB	cg07623567	1.53 (1.22-1.91)	0.00648278	0.00020649
		cg10123514	1.24 (1.15-1.34)	3.54326e-06	3.14913e-08
		cg13524037	0.82 (0.75-0.89)	0.000481316	8.55803e-06
		cg16236263	0.63 (0.49-0.79)	0.00434414	0.000124461
		cg20978247	1.19 (1.12-1.26)	1.65141e-06	1.32186e-08
		cg22324029	0.70 (0.58-0.83)	0.00333625	8.7481e-05
	HLA-DOA	cg08147094	0.90 (0.85-0.95)	0.00431586	0.000123412
		cg10620866	0.68 (0.58-0.79)	5.77261e-05	6.85129e-07
		cg13132775	0.87 (0.81-0.93)	0.0053268	0.000162024
		cg16673446	0.56 (0.43-0.73)	0.000941268	1.92774e-05
	HLA-DOB	cg22016094	0.69 (0.60-0.81)	0.000234815	3.70726e-06
	HLA-DPA1	cg00403478	1.09 (1.05-1.15)	0.00350599	9.34801e-05
		cg01804934	1.33 (1.13-1.57)	0.0126604	0.000479036
		cg05751055	1.11 (1.05-1.17)	0.00374823	0.000101387
		cg08898074	0.75 (0.64-0.88)	0.0115743	0.000422973
		cg09493313	0.77 (0.67-0.89)	0.00976693	0.000339672
		cg09900440	1.07 (1.03-1.11)	0.00323778	8.4184e-05
		cg15575880	1.30 (1.12-1.49)	0.0103116	0.000364212
		cg25824217	1.16 (1.08-1.26)	0.00479415	0.000139206
	HLA-DPB1	cg14428733	1.16 (1.07-1.25)	0.00456426	0.000132027
		cg15734436	1.22 (1.12-1.32)	0.000217993	3.35745e-06
		cg20100408	0.73 (0.63-0.84)	0.0011306	2.35294e-05
		cg24583871	0.64 (0.50-0.81)	0.00820147	0.000274464
	HLA-DQA2	cg01050736	1.50 (1.30-1.74)	3.82232e-06	3.41825e-08
		cg23221363	0.78 (0.72-0.85)	1.97446e-06	1.63494e-08
		cg23870181	0.79 (0.72-0.85)	1.74552e-06	1.41034e-08
	HLA-DQB2	cg04090745	1.61 (1.27-2.04)	0.00354185	9.49906e-05
		cg15615586	1.43 (1.19-1.73)	0.00652243	0.000208473
	HLA-E	cg15816267	1.34 (1.12-1.61)	0.0324379	0.00160623
	HLA-G	cg23110482	1.37 (1.16-1.63)	0.00723436	0.000235222
	HLA-H	cg11406274	0.87 (0.83-0.91)	1.1961e-06	9.30999e-09
	HLA-J	cg08163199	0.74 (0.63-0.87)	0.00581745	0.000180481
		cg23026024	0.61 (0.48-0.77)	0.00156057	3.60959e-05
		cg23313031	0.79 (0.68-0.91)	0.0237118	0.00105502
		cg25318809	0.80 (0.71-0.89)	0.00281254	7.11093e-05
	HLA-L	cg08912051	0.63 (0.49-0.80)	0.00714235	0.000230653
		cg10381888	1.30 (1.12-1.51)	0.0130537	0.000496716
		cg23363014	0.64 (0.49-0.82)	0.0154506	0.000617511
		cg26993102	1.34 (1.13-1.59)	0.0157117	0.000629681
	HRH1	cg12477452	0.83 (0.74-0.93)	0.0320287	0.00157596
	HSD17B3	cg14633704	0.92 (0.88-0.97)	0.0387764	0.00200357
	HSPA1A	cg18466674	0.62 (0.49-0.80)	0.00525695	0.000159052
		cg22847691	0.68 (0.57-0.82)	0.00245426	6.01542e-05
	HSPA1L	cg18466674	0.62 (0.49-0.80)	0.00525695	0.000159052
		cg22847691	0.68 (0.57-0.82)	0.00245426	6.01542e-05
	HSPG2	cg04297819	0.94 (0.91-0.98)	0.0442434	0.00237153
	IL12B	cg07622001	0.68 (0.58-0.79)	4.84579e-05	5.56403e-07
	IL1R2	cg01820934	1.08 (1.04-1.12)	0.00134618	2.94246e-05
	IL6	cg05265849	0.95 (0.92-0.98)	0.0320007	0.00157221
		cg13104385	0.95 (0.93-0.98)	0.0318066	0.00154863
	INPP5E	cg13611204	1.40 (1.24-1.58)	6.80813e-06	6.31392e-08
	IPO8	cg00924727	1.34 (1.14-1.57)	0.00865646	0.000293885
	IRF1	cg13907973	0.93 (0.90-0.96)	0.00138475	3.08062e-05
	IRF5	cg00140447	0.74 (0.66-0.83)	6.60812e-05	8.02532e-07
		cg04864179	0.77 (0.70-0.85)	1.57032e-05	1.59146e-07
		cg06630958	0.65 (0.54-0.79)	0.000533532	1.00727e-05
		cg12816198	1.18 (1.11-1.25)	1.93431e-06	1.58034e-08
		cg14349538	0.75 (0.67-0.83)	3.57498e-05	3.88777e-07
		cg22630713	0.64 (0.51-0.79)	0.00170377	3.97844e-05
		cg26616347	0.72 (0.63-0.82)	9.51543e-05	1.25016e-06
	IRF6	cg00989853	1.09 (1.04-1.14)	0.017644	0.000735368
		cg04352962	1.07 (1.03-1.11)	0.0134439	0.000515047
		cg09509183	1.08 (1.03-1.13)	0.0139887	0.00053978
		cg10074409	1.08 (1.03-1.14)	0.020179	0.000858845
		cg12034118	1.07 (1.03-1.12)	0.0169196	0.000694621
		cg16030177	1.15 (1.08-1.23)	0.00100107	2.05574e-05
		cg21951975	1.06 (1.02-1.09)	0.0130894	0.000499298
		cg22338127	1.08 (1.03-1.13)	0.0171467	0.000707073
		cg22442454	1.08 (1.03-1.13)	0.0172853	0.000714575
		cg23283495	1.06 (1.02-1.09)	0.0161059	0.000653484
		cg25192855	1.10 (1.06-1.15)	0.000539534	1.02456e-05
		cg25204440	1.08 (1.03-1.14)	0.0173826	0.000720259
	ITGAL	cg09099830	0.86 (0.81-0.92)	0.00017437	2.54119e-06
		cg24033122	0.92 (0.88-0.95)	9.47751e-05	1.23472e-06
	ITPR3	cg14003231	1.07 (1.04-1.11)	0.00350467	9.325e-05
	JAK2	cg20394284	1.32 (1.24-1.40)	3.04725e-16	9.42015e-19
	JARID2	cg04738028	0.81 (0.71-0.93)	0.037099	0.00189437
	JPH3	cg09496634	0.95 (0.93-0.98)	0.00526045	0.000159716
	KALRN	cg22139363	1.05 (1.02-1.08)	0.0427636	0.00226389
	KRAS	cg07692853	1.26 (1.09-1.45)	0.0303478	0.0014508
		cg11646730	1.14 (1.06-1.23)	0.0177259	0.000739764
		cg13442495	1.17 (1.07-1.28)	0.0197848	0.000833332
		cg20074699	1.22 (1.08-1.38)	0.0255499	0.00115655
		cg27093546	1.23 (1.09-1.39)	0.024567	0.00110256
	LIF	cg23635663	1.37 (1.17-1.59)	0.00265956	6.66543e-05
	LPP	cg21779805	1.43 (1.15-1.78)	0.0285031	0.00133744
	MAX	cg16583315	0.93 (0.89-0.97)	0.0316558	0.00153954
	MOG	cg04627110	0.92 (0.90-0.94)	2.0171e-09	9.79878e-12
	MOV10	cg24344074	1.12 (1.05-1.19)	0.0177887	0.000744345
	MSH5	cg11190728	0.82 (0.73-0.93)	0.0279763	0.00130654
		cg24542360	1.28 (1.10-1.50)	0.0304135	0.00145562
	MUC1	cg15699386	0.75 (0.63-0.88)	0.0124341	0.000464005
	NFKB1	cg09390974	1.08 (1.03-1.13)	0.0263077	0.00120828
		cg15409712	1.09 (1.03-1.15)	0.0269121	0.00124792
	NFKBIA	cg00689225	0.92 (0.87-0.97)	0.0377485	0.0019317
		cg04545963	0.93 (0.88-0.97)	0.0367863	0.00187638
		cg16518861	0.94 (0.90-0.98)	0.0355913	0.00179774
	NFKBIL1	cg21053741	1.41 (1.16-1.71)	0.0136318	0.00052375
	NOTCH1	cg02407308	0.62 (0.50-0.76)	0.000434542	7.43627e-06
		cg09073701	1.07 (1.02-1.11)	0.0314158	0.00152436
		cg12076931	1.05 (1.02-1.08)	0.0306785	0.00147157
		cg13861904	1.09 (1.03-1.15)	0.0328405	0.0016321
		cg13951862	1.08 (1.03-1.13)	0.0319632	0.0015686
		cg13996750	1.19 (1.07-1.32)	0.0272625	0.00127019
		cg14217861	1.06 (1.02-1.10)	0.0311037	0.00150239
		cg14303017	1.14 (1.05-1.24)	0.0378532	0.00194751
		cg19687075	1.08 (1.03-1.14)	0.0322862	0.00159515
	NOTCH4	cg02592454	0.67 (0.53-0.85)	0.0177353	0.000741131
		cg04049284	0.65 (0.51-0.83)	0.01234	0.000459812
		cg06815976	0.79 (0.70-0.88)	0.00107842	2.23839e-05
		cg09798996	1.69 (1.29-2.22)	0.00538883	0.000164506
	NRM	cg11784631	0.75 (0.62-0.89)	0.0319632	0.00156438
	OPRL1	cg03642690	0.75 (0.63-0.90)	0.0444659	0.00238837
		cg08263991	1.30 (1.10-1.52)	0.0342679	0.00171955
		cg10087092	0.63 (0.49-0.80)	0.00649125	0.000207118
		cg14436426	1.26 (1.13-1.39)	0.000694856	1.36938e-05
		cg19266578	0.78 (0.70-0.87)	0.000333389	5.5317e-06
	PARK7	cg10385390	1.25 (1.09-1.44)	0.0319632	0.00156193
	PBX2	cg01940915	1.63 (1.25-2.13)	0.0101403	0.000355151
		cg12660777	1.64 (1.31-2.04)	0.000619886	1.20795e-05
	PDGFB	cg10136216	0.81 (0.73-0.90)	0.00290401	7.44992e-05
		cg17961378	1.15 (1.06-1.25)	0.0236924	0.00105149
		cg24990612	1.28 (1.09-1.50)	0.0427636	0.0022618
		cg25676471	1.07 (1.03-1.11)	0.00980793	0.000342181
	PGAP3	cg19758448	1.13 (1.07-1.19)	0.000565342	1.07981e-05
	PIGU	cg05054831	1.19 (1.07-1.32)	0.0313883	0.00151787
	PLCG1	cg06457011	0.85 (0.79-0.92)	0.00155683	3.57516e-05
		cg07893801	0.85 (0.78-0.92)	0.00353144	9.43537e-05
	PMPCA	cg14316865	1.78 (1.36-2.32)	0.00114891	2.40373e-05
	PNKD	cg01329789	0.73 (0.61-0.88)	0.0199409	0.000844308
		cg04880052	0.85 (0.78-0.93)	0.00754327	0.000248597
		cg05991184	1.29 (1.11-1.51)	0.0272198	0.0012667
		cg13835894	0.86 (0.79-0.92)	0.00200105	4.72785e-05
		cg18259342	0.94 (0.90-0.97)	0.00583617	0.000181384
		cg22712983	0.87 (0.80-0.95)	0.0208535	0.000907124
		cg26786924	0.86 (0.79-0.95)	0.0307917	0.00148222
	PPP1R1B	cg11164145	0.85 (0.77-0.94)	0.0395981	0.00206133
		cg21320242	0.96 (0.93-0.98)	0.0328405	0.00163342
	PRKAG2	cg07804434	0.94 (0.90-0.98)	0.0361494	0.00183591
	PRKCB	cg04279973	1.38 (1.15-1.67)	0.0157211	0.000630926
		cg24250393	1.12 (1.07-1.18)	0.0001766	2.60294e-06
	PRKG1	cg19242923	0.82 (0.72-0.93)	0.042039	0.00221476
	PRR3	cg12785643	0.47 (0.34-0.65)	0.000240264	3.83298e-06
	PRX	cg24923931	0.85 (0.77-0.94)	0.0395953	0.00205463
	PSEN2	cg03307360	0.79 (0.71-0.89)	0.00305924	7.90353e-05
	PSMB8	cg11381564	1.22 (1.08-1.37)	0.0264144	0.0012161
		cg12048225	1.18 (1.07-1.30)	0.0223358	0.000980237
		cg12718404	1.28 (1.09-1.51)	0.0482738	0.00261955
		cg23750151	1.40 (1.14-1.71)	0.0253242	0.00114019
		cg25693349	1.26 (1.09-1.45)	0.0332814	0.00166269
	PSMB9	cg02567488	1.09 (1.04-1.14)	0.0133834	0.00051199
		cg07156249	1.05 (1.02-1.08)	0.0145378	0.000567387
		cg17840250	1.05 (1.02-1.07)	0.0144186	0.000560347
		cg19412007	0.72 (0.58-0.89)	0.0433638	0.00230763
		cg20962292	1.22 (1.07-1.38)	0.0431763	0.00229289
		cg26811065	0.82 (0.74-0.91)	0.00769778	0.000254114
	PVT1	cg01940297	1.12 (1.06-1.19)	0.00423486	0.000120395
		cg05076730	1.38 (1.13-1.68)	0.0319632	0.00156767
		cg10202727	1.34 (1.13-1.59)	0.0161751	0.000657182
	QDPR	cg08808571	0.93 (0.89-0.97)	0.0329628	0.0016432
		cg26689483	0.95 (0.92-0.98)	0.0318748	0.00155371
	RAC1	cg01821684	1.43 (1.15-1.77)	0.0244238	0.00109075
	RAI1	cg23051272	0.89 (0.84-0.95)	0.00972342	0.000337622
	RBM6	cg02060096	1.26 (1.12-1.42)	0.00513325	0.000153587
		cg05635617	0.80 (0.73-0.87)	1.78246e-05	1.82034e-07
		cg12257692	0.86 (0.82-0.91)	3.25964e-06	2.80708e-08
		cg21729847	0.75 (0.66-0.85)	0.000402675	6.82425e-06
	RERE	cg06159269	0.93 (0.89-0.97)	0.0286234	0.00134714
	RNF5	cg18265845	1.73 (1.30-2.31)	0.00622478	0.00019621
	RTEL1	cg00622799	1.64 (1.31-2.05)	0.000632681	1.23637e-05
		cg03339910	1.52 (1.26-1.84)	0.000876107	1.77494e-05
		cg05172940	0.82 (0.76-0.88)	1.46091e-05	1.46777e-07
		cg08432509	0.76 (0.69-0.84)	1.2488e-05	1.23398e-07
		cg11012153	0.58 (0.45-0.73)	0.000379533	6.34824e-06
		cg15788645	0.82 (0.74-0.91)	0.00422142	0.000119081
		cg20597143	0.67 (0.58-0.79)	6.50471e-05	7.79201e-07
		cg27236539	1.53 (1.29-1.80)	5.09855e-05	5.94969e-07
		cg27508960	0.75 (0.67-0.83)	7.13817e-06	6.69881e-08
	SELP	cg01459453	0.91 (0.87-0.95)	0.00220365	5.30385e-05
	SERPINA6	cg09318122	1.18 (1.06-1.31)	0.0428392	0.00227262
	SH2B1	cg06941159	1.09 (1.05-1.13)	0.000468554	8.2511e-06
		cg07884168	0.70 (0.59-0.84)	0.00348578	9.2364e-05
		cg08761264	0.84 (0.77-0.91)	0.000934806	1.90935e-05
	SLC1A1	cg21156276	1.15 (1.05-1.26)	0.0439732	0.00235462
	SLC22A5	cg06968155	1.16 (1.06-1.26)	0.0204311	0.000879727
		cg07538946	1.17 (1.07-1.28)	0.0144909	0.000563957
		cg14196790	1.08 (1.04-1.14)	0.0154506	0.000617349
		cg19040266	0.85 (0.77-0.93)	0.0146167	0.000574271
	SLC25A22	cg09336922	0.88 (0.83-0.94)	0.00914831	0.000314118
		cg23587532	0.77 (0.66-0.90)	0.0287426	0.00135819
	SLC38A3	cg04682699	0.77 (0.68-0.87)	0.00143545	3.2251e-05
		cg19914607	0.76 (0.67-0.87)	0.00137779	3.04992e-05
	SLC6A5	cg03771731	1.22 (1.08-1.37)	0.0230219	0.00101797
		cg05399320	0.89 (0.82-0.95)	0.020733	0.000900738
		cg05572763	0.75 (0.64-0.87)	0.00729097	0.000237465
		cg09136245	0.81 (0.73-0.90)	0.00307983	7.97372e-05
	SLC7A5	cg01829163	0.95 (0.92-0.98)	0.03433	0.0017281
		cg07558761	1.35 (1.11-1.64)	0.0447557	0.00240641
	SLC9A3	cg01103582	0.86 (0.79-0.94)	0.0186942	0.000784299
		cg01181940	0.92 (0.89-0.96)	0.00152648	3.46333e-05
		cg02354563	0.86 (0.80-0.93)	0.00382141	0.000104
		cg02748539	1.48 (1.22-1.80)	0.00337472	8.86761e-05
		cg04181066	0.76 (0.67-0.88)	0.00431409	0.000123124
		cg06925438	0.72 (0.59-0.88)	0.0285031	0.00133734
		cg08904373	1.47 (1.21-1.79)	0.00397823	0.000111122
		cg09822697	1.41 (1.20-1.66)	0.00137176	3.02228e-05
		cg10690829	0.81 (0.72-0.90)	0.00456426	0.000131996
		cg12833872	1.20 (1.10-1.30)	0.000598265	1.146e-05
		cg13004635	0.79 (0.72-0.88)	0.000233089	3.66715e-06
		cg13013644	1.14 (1.07-1.22)	0.00134618	2.94279e-05
		cg13340126	1.53 (1.23-1.90)	0.00516195	0.00015473
		cg14137381	1.12 (1.06-1.17)	0.00115062	2.41367e-05
		cg15640734	1.21 (1.13-1.31)	2.388e-05	2.50467e-07
		cg17836790	1.43 (1.18-1.73)	0.0073208	0.000239245
		cg18096398	1.29 (1.13-1.47)	0.00396721	0.000110573
		cg19640581	0.79 (0.71-0.89)	0.00286503	7.29788e-05
		cg21620524	0.72 (0.61-0.85)	0.00402627	0.000112909
		cg22025206	1.14 (1.07-1.21)	0.00130278	2.81915e-05
		cg22572362	1.17 (1.09-1.26)	0.00156057	3.60744e-05
		cg22985016	0.77 (0.67-0.88)	0.0044319	0.000127464
		cg25084851	0.76 (0.68-0.86)	0.000776931	1.56115e-05
		cg25518170	0.72 (0.60-0.86)	0.0116882	0.000431652
		cg26086288	1.14 (1.06-1.22)	0.0101403	0.000355458
	SMAD3	cg24032190	1.25 (1.15-1.36)	3.68923e-05	4.03239e-07
	SMARCE1	cg07438660	0.87 (0.82-0.92)	0.000201217	3.06574e-06
	SOCS1	cg05701125	1.25 (1.09-1.43)	0.0333159	0.00166626
		cg12642006	1.14 (1.05-1.23)	0.0245309	0.00109823
		cg26301908	1.29 (1.10-1.51)	0.0308257	0.00148556
	STAC3	cg01843899	1.20 (1.08-1.32)	0.0126489	0.00047691
		cg21045306	1.16 (1.06-1.27)	0.0308484	0.00148835
	STAT3	cg17833746	0.67 (0.57-0.78)	7.09444e-05	8.79952e-07
	STAT5A	cg03001305	0.67 (0.55-0.82)	0.00490879	0.00014371
		cg05117208	1.47 (1.21-1.78)	0.00417717	0.000117602
		cg06357561	0.67 (0.55-0.82)	0.00371703	0.000100338
		cg20388732	1.37 (1.18-1.59)	0.00156057	3.59877e-05
	TAP1	cg02567488	1.09 (1.04-1.14)	0.0133834	0.00051199
		cg07156249	1.05 (1.02-1.08)	0.0145378	0.000567387
		cg17840250	1.05 (1.02-1.07)	0.0144186	0.000560347
	TAP2	cg03026929	0.82 (0.74-0.91)	0.00490107	0.000143123
		cg07404352	0.82 (0.77-0.88)	1.25604e-06	9.9152e-09
		cg09408973	1.25 (1.15-1.35)	3.27394e-06	2.83747e-08
		cg18050892	1.54 (1.27-1.88)	0.000770089	1.54315e-05
		cg25823314	0.67 (0.56-0.79)	0.000300687	4.95481e-06
	TBCD	cg22027946	0.89 (0.84-0.96)	0.0262096	0.00120088
		cg23510258	0.77 (0.65-0.91)	0.0417132	0.00219216
		cg25055744	0.79 (0.68-0.91)	0.0258924	0.0011792
	TFR2	cg01749347	0.72 (0.60-0.88)	0.0236924	0.00105154
		cg04499151	0.86 (0.78-0.95)	0.0343626	0.00173188
		cg15603896	0.87 (0.80-0.95)	0.0325954	0.00161582
	TGFBR2	cg05450916	0.90 (0.84-0.96)	0.0357098	0.00180767
		cg17546721	1.11 (1.04-1.18)	0.020733	0.000900604
	TNFRSF8	cg25382900	0.90 (0.85-0.96)	0.0282008	0.00132014
	TNXB	cg04344233	0.73 (0.63-0.86)	0.00391049	0.000107287
		cg10783204	1.66 (1.35-2.03)	0.00010765	1.44405e-06
		cg12493058	0.74 (0.61-0.90)	0.045761	0.00247057
		cg14642392	0.79 (0.70-0.88)	0.00141806	3.16589e-05
		cg17066403	1.56 (1.31-1.86)	6.54109e-05	7.9078e-07
		cg21411702	0.82 (0.75-0.90)	0.000733223	1.44904e-05
	TOP3A	cg14410018	1.22 (1.08-1.38)	0.0315597	0.00153312
	TPO	cg06173919	0.86 (0.79-0.94)	0.0285917	0.00134317
	TRIM26	cg12663302	1.73 (1.38-2.19)	0.000202832	3.10155e-06
	TRIM39	cg01383911	1.64 (1.25-2.15)	0.0097779	0.000340594
	TRPS1	cg17999505	1.33 (1.12-1.59)	0.030754	0.0014787
		cg27039118	0.85 (0.77-0.93)	0.0112467	0.000404793
	TSPO	cg00343092	1.15 (1.07-1.23)	0.00498924	0.000146799
		cg08909806	1.10 (1.05-1.15)	0.00382141	0.000103789
	TUBB	cg19021318	1.16 (1.06-1.26)	0.014896	0.000592058
	UBE2L3	cg06850285	1.37 (1.15-1.64)	0.0110914	0.000396756
		cg17274080	1.37 (1.16-1.61)	0.00633311	0.000200313
		cg25421647	1.28 (1.13-1.44)	0.00290401	7.45441e-05
		cg26844104	1.22 (1.11-1.33)	0.00171373	4.01116e-05
	VHL	cg04814784	0.95 (0.91-0.98)	0.030754	0.00147711
		cg23977453	0.87 (0.79-0.95)	0.0401523	0.00210267
	ZSCAN12	cg25728685	1.23 (1.07-1.40)	0.0480786	0.0026063
CD	ABO	cg00017475	0.83 (0.74-0.92)	0.0154371	0.000557897
		cg06818865	1.11 (1.05-1.18)	0.00457317	0.000126163
		cg12020464	0.95 (0.92-0.98)	0.00776881	0.000244329
		cg13506600	1.10 (1.04-1.15)	0.0109127	0.000367892
		cg14440550	0.94 (0.91-0.97)	0.00771011	0.00024173
	AKT1	cg05726935	0.74 (0.61-0.89)	0.0374477	0.00171236
		cg06934468	0.82 (0.73-0.91)	0.0125849	0.000431903
		cg15912732	0.87 (0.80-0.93)	0.005392	0.000155835
		cg26099837	0.83 (0.75-0.92)	0.00787643	0.000249452
	ALG12	cg08719749	1.09 (1.03-1.14)	0.0233367	0.000941246
		cg15316289	1.09 (1.03-1.15)	0.0412067	0.00195302
		cg18131530	0.91 (0.85-0.96)	0.0178325	0.000672998
		cg20512270	1.07 (1.03-1.11)	0.0222249	0.000889044
		cg22709217	0.95 (0.92-0.98)	0.0217626	0.000865749
		cg25882056	1.21 (1.08-1.34)	0.017625	0.000662249
	ARC	cg10104451	0.95 (0.92-0.98)	0.0458174	0.00226255
	ATG4C	cg24082680	1.35 (1.12-1.63)	0.0328181	0.00144679
	ATP10A	cg00774088	1.26 (1.11-1.43)	0.0101006	0.000333827
		cg07470694	1.24 (1.10-1.39)	0.00895375	0.000289006
		cg07986058	1.22 (1.10-1.36)	0.00779244	0.000245502
		cg08828036	1.24 (1.10-1.40)	0.00907253	0.000294342
		cg10734665	1.13 (1.06-1.21)	0.00463199	0.00012916
		cg14001035	1.25 (1.09-1.43)	0.0269512	0.00111826
		cg24687432	1.38 (1.14-1.67)	0.0215106	0.000851019
		cg26879349	1.31 (1.11-1.55)	0.0374073	0.00170618
	ATP2A1	cg04414917	0.75 (0.68-0.82)	3.38824e-07	9.53433e-10
	BACH2	cg06866423	0.84 (0.78-0.91)	0.000181334	2.72142e-06
		cg09757525	0.79 (0.70-0.88)	0.00189814	4.49295e-05
		cg18477569	0.91 (0.88-0.94)	2.82815e-06	1.7477e-08
	BCL6	cg01598596	0.83 (0.74-0.93)	0.032292	0.00141478
	BRD1	cg03364130	0.89 (0.83-0.95)	0.0185204	0.000701282
		cg22594416	1.14 (1.06-1.22)	0.0141402	0.000497761
		cg27064178	1.34 (1.12-1.60)	0.0348629	0.00156387
	BRD2	cg02448295	1.12 (1.06-1.18)	0.000606288	1.21766e-05
	BTNL2	cg08726004	0.75 (0.64-0.88)	0.0135979	0.000473422
		cg10254167	1.61 (1.32-1.95)	0.000115958	1.59312e-06
		cg19416605	1.31 (1.16-1.48)	0.000939963	1.99153e-05
		cg21075643	0.79 (0.71-0.88)	0.0010959	2.41867e-05
		cg25391023	1.53 (1.23-1.89)	0.00424739	0.000115301
	C10orf55	cg06521280	0.63 (0.51-0.78)	0.000973788	2.08469e-05
	C3	cg03015114	1.09 (1.03-1.15)	0.0366419	0.00166591
		cg15202908	1.17 (1.06-1.30)	0.0478874	0.00240177
		cg18771553	1.12 (1.04-1.20)	0.0402324	0.00187772
		cg24476033	1.14 (1.06-1.23)	0.0174018	0.000652903
		cg26556328	1.13 (1.05-1.22)	0.0412209	0.00195723
	CACNA1E	cg17143291	1.14 (1.06-1.22)	0.0161013	0.00058761
	CACNA1S	cg24731111	0.62 (0.49-0.77)	0.00139568	3.18809e-05
	CAMK2G	cg07512258	1.45 (1.26-1.68)	2.56669e-05	2.53497e-07
	CARS2	cg20124610	1.16 (1.06-1.27)	0.0393711	0.00181823
	CCL2	cg16700758	1.62 (1.39-1.88)	1.87836e-07	4.24922e-10
		cg17864156	0.63 (0.55-0.73)	1.06389e-07	2.17192e-10
	CCM2	cg23220823	0.89 (0.83-0.96)	0.0340276	0.00152077
	CCR6	cg01646461	1.96 (1.55-2.48)	3.46741e-06	2.31493e-08
		cg15222091	2.01 (1.56-2.61)	1.24876e-05	1.03625e-07
	CD40	cg19785066	1.44 (1.21-1.72)	0.00229983	5.71023e-05
	CFB	cg00381684	1.62 (1.33-1.96)	9.58367e-05	1.26553e-06
		cg06060835	1.66 (1.35-2.04)	0.000147474	2.08597e-06
		cg07421596	1.73 (1.37-2.19)	0.000293655	4.81527e-06
		cg22670819	1.71 (1.36-2.15)	0.000250203	4.00347e-06
	CIITA	cg01351032	0.76 (0.67-0.85)	0.000293655	4.82836e-06
		cg04945379	0.68 (0.56-0.83)	0.00463199	0.000129085
		cg04999945	1.38 (1.18-1.61)	0.00191975	4.55763e-05
		cg06871213	0.80 (0.72-0.88)	0.000318649	5.34486e-06
		cg09959112	1.28 (1.14-1.43)	0.000729002	1.51641e-05
	CKB	cg12935359	1.06 (1.03-1.10)	0.00784601	0.000248056
		cg16497661	1.12 (1.06-1.19)	0.005392	0.000155893
		cg21845957	1.37 (1.15-1.64)	0.0139277	0.000485671
		cg23307798	1.18 (1.08-1.29)	0.00733502	0.000227646
		cg26002218	1.14 (1.07-1.22)	0.00594108	0.000175046
		cg26207909	1.30 (1.10-1.53)	0.0392437	0.00181018
	CLCNKB	cg16354688	1.34 (1.11-1.61)	0.0402324	0.00188347
	CLN3	cg03300649	0.63 (0.53-0.74)	8.57006e-06	6.66728e-08
	COL11A2	cg02266086	1.19 (1.07-1.32)	0.0272383	0.00113177
		cg02673107	0.89 (0.84-0.95)	0.0165818	0.000609329
		cg03872934	0.89 (0.82-0.96)	0.0332421	0.00147832
		cg15407213	1.10 (1.03-1.16)	0.0495409	0.00251991
		cg15900054	1.07 (1.02-1.11)	0.0463964	0.00230171
	COL4A2	cg07618759	1.06 (1.03-1.09)	0.00274032	7.01561e-05
		cg17090754	0.78 (0.68-0.89)	0.0100073	0.000329637
		cg19218082	1.05 (1.03-1.08)	0.00257122	6.52595e-05
		cg26743132	1.06 (1.03-1.10)	0.0106488	0.000357233
	COPB1	cg04467639	0.95 (0.93-0.98)	0.00891612	0.000286807
	CREM	cg04310649	0.65 (0.55-0.77)	0.000104674	1.40955e-06
		cg19215266	1.47 (1.29-1.67)	9.1961e-07	3.5518e-09
	CRP	cg05147692	0.81 (0.72-0.92)	0.0295685	0.00126111
	CRX	cg11707084	1.16 (1.06-1.28)	0.0433618	0.00212215
	CSF2	cg13259290	1.62 (1.29-2.03)	0.00129269	2.91719e-05
		cg16465129	2.51 (1.75-3.60)	4.85931e-05	5.57678e-07
		cg16565692	2.46 (1.72-3.50)	5.62469e-05	6.54827e-07
	CSF3	cg04193923	1.43 (1.17-1.74)	0.0140741	0.000493107
	CSNK2B	cg18643176	0.77 (0.72-0.84)	6.82683e-08	1.31836e-10
		cg22681806	0.73 (0.62-0.87)	0.00807104	0.000256061
	CTSK	cg20802392	0.81 (0.71-0.93)	0.0416801	0.00198893
		cg20817941	0.81 (0.71-0.93)	0.0404358	0.00189864
	CXCR2	cg06547715	1.13 (1.06-1.21)	0.0102132	0.000338112
		cg14150666	1.07 (1.03-1.11)	0.00782193	0.000246863
	CYLD	cg20769774	0.35 (0.24-0.51)	6.98208e-06	5.1833e-08
	CYP21A2	cg27449793	0.73 (0.64-0.82)	2.74839e-05	2.77508e-07
	DDAH2	cg01945183	1.47 (1.17-1.84)	0.024635	0.00100312
	DDR1	cg06200824	0.64 (0.51-0.81)	0.00558174	0.000162611
		cg07912416	1.32 (1.10-1.58)	0.0495409	0.00252023
		cg16707952	0.75 (0.63-0.89)	0.0219863	0.000878289
	DHCR24	cg10073091	1.21 (1.07-1.36)	0.03924	0.00180785
	DHODH	cg16579770	0.81 (0.72-0.92)	0.027905	0.00116399
	DLL1	cg23191576	0.83 (0.74-0.93)	0.0288186	0.001218
	DMPK	cg10857774	0.90 (0.84-0.96)	0.032292	0.00141647
	DNMT3A	cg08485187	1.35 (1.18-1.55)	0.000481991	9.25474e-06
		cg08493294	1.47 (1.24-1.76)	0.000642076	1.31079e-05
		cg10749994	1.37 (1.15-1.64)	0.0146207	0.000522745
		cg13558695	1.42 (1.22-1.65)	0.000362543	6.27182e-06
		cg15150970	0.71 (0.61-0.84)	0.00170725	3.98459e-05
		cg17742416	1.49 (1.23-1.82)	0.0024579	6.15695e-05
	DOCK8	cg08909157	1.15 (1.05-1.25)	0.0374073	0.0017069
		cg13703912	0.80 (0.70-0.92)	0.0285944	0.00120458
	DVL3	cg13730859	0.89 (0.83-0.96)	0.048042	0.00241482
		cg17338133	0.88 (0.81-0.96)	0.0496777	0.00253267
	EDN3	cg02081277	1.29 (1.16-1.44)	0.00032216	5.43925e-06
		cg04048259	1.33 (1.17-1.51)	0.000523795	1.02019e-05
		cg08318212	1.53 (1.23-1.90)	0.00413359	0.000111527
		cg09005679	1.26 (1.14-1.40)	0.000253082	4.06351e-06
		cg10469717	1.24 (1.11-1.39)	0.00446175	0.000121612
		cg16205854	1.24 (1.13-1.35)	0.000170731	2.53403e-06
		cg17146570	1.36 (1.15-1.60)	0.009165	0.000298353
		cg20057633	0.72 (0.61-0.84)	0.00134214	3.04359e-05
		cg20910807	1.25 (1.14-1.37)	0.000191464	2.884e-06
		cg22869461	1.39 (1.14-1.69)	0.0307405	0.00131789
	EFEMP2	cg02347989	1.40 (1.16-1.70)	0.0130841	0.000451922
		cg02586730	1.27 (1.14-1.42)	0.0010342	2.23565e-05
		cg08079806	1.19 (1.07-1.33)	0.0315325	0.00136194
		cg20051715	1.23 (1.12-1.35)	0.000586432	1.16484e-05
	EGR2	cg10601026	0.66 (0.55-0.79)	0.000354714	6.10631e-06
	EIF2B5	cg00383977	0.81 (0.70-0.93)	0.0463964	0.00230395
		cg22077260	0.89 (0.83-0.96)	0.0290994	0.00123308
	ENTPD1	cg03610280	1.11 (1.05-1.17)	0.00499237	0.000141078
		cg09731306	0.79 (0.69-0.91)	0.0189565	0.000729017
		cg16300094	0.88 (0.82-0.95)	0.018813	0.000719346
		cg18054998	0.81 (0.72-0.91)	0.0162445	0.000594246
	ERBB2	cg22018815	0.69 (0.59-0.79)	2.82522e-05	2.86824e-07
		cg26615017	0.64 (0.53-0.77)	0.000237358	3.75864e-06
	FADS1	cg03735013	0.75 (0.66-0.87)	0.00245281	6.11714e-05
		cg07689907	0.89 (0.85-0.94)	0.000430862	8.03528e-06
		cg10515671	1.37 (1.18-1.60)	0.00136199	3.09611e-05
		cg12517394	0.75 (0.66-0.86)	0.00201533	4.89265e-05
		cg14725641	0.84 (0.78-0.91)	0.000714167	1.47767e-05
		cg16213375	0.83 (0.77-0.90)	0.000642076	1.30739e-05
		cg24870774	0.68 (0.55-0.85)	0.0179637	0.000678941
		cg25326896	0.80 (0.72-0.89)	0.00132076	2.98782e-05
	FADS2	cg07005513	0.79 (0.71-0.89)	0.00460271	0.000127232
		cg07591205	1.38 (1.17-1.63)	0.00415999	0.00011247
		cg11250194	0.91 (0.87-0.95)	0.00149227	3.43345e-05
		cg16576620	0.68 (0.54-0.84)	0.0142988	0.00050729
		cg19610905	0.91 (0.87-0.94)	9.61347e-05	1.27833e-06
	FANCA	cg03809021	1.06 (1.02-1.09)	0.04088	0.00192289
	FERMT1	cg25325723	0.94 (0.91-0.98)	0.0495841	0.00252517
	FIBP	cg14783074	1.28 (1.11-1.47)	0.0189279	0.000725826
	FLOT1	cg19110902	0.66 (0.54-0.80)	0.00100462	2.15625e-05
	FLVCR1	cg13240598	1.36 (1.12-1.66)	0.0453634	0.00223763
	FURIN	cg02864248	1.32 (1.11-1.57)	0.0329943	0.00146184
	FUT2	cg01656853	1.23 (1.15-1.31)	1.23845e-06	6.01324e-09
		cg04660111	1.22 (1.14-1.30)	3.3406e-06	2.17497e-08
		cg08873673	1.25 (1.15-1.36)	1.42406e-05	1.2336e-07
		cg16867584	1.68 (1.32-2.15)	0.00141249	3.24209e-05
	GABBR1	cg01176329	1.26 (1.10-1.44)	0.0200951	0.000779456
		cg02824029	0.77 (0.69-0.87)	0.00112604	2.4914e-05
		cg04615964	1.34 (1.13-1.58)	0.0171195	0.00063836
		cg12867320	0.66 (0.53-0.83)	0.00841364	0.000267859
		cg26272069	1.27 (1.10-1.46)	0.0212186	0.000834577
	GALK1	cg23516660	0.75 (0.63-0.89)	0.0280396	0.00117115
	GALNT2	cg01080986	1.20 (1.10-1.31)	0.0022631	5.60656e-05
		cg23230158	1.13 (1.05-1.21)	0.0214531	0.000847517
		cg23843953	0.70 (0.57-0.86)	0.0171195	0.000636814
		cg27444913	1.20 (1.10-1.30)	0.00187694	4.42988e-05
	GIGYF1	cg02538169	0.70 (0.57-0.87)	0.0287308	0.0012127
	GNAS	cg10546626	0.72 (0.59-0.88)	0.0315325	0.00135999
	GNB1	cg15827003	0.91 (0.86-0.96)	0.0283021	0.00118524
		cg23982607	1.05 (1.02-1.09)	0.0172323	0.000645162
	GPX1	cg05055782	0.51 (0.39-0.66)	2.95781e-05	3.03549e-07
		cg05551922	0.49 (0.37-0.66)	9.49779e-05	1.24723e-06
		cg07274523	0.79 (0.75-0.83)	2.70179e-15	1.04351e-18
		cg18642234	0.62 (0.53-0.72)	2.44734e-07	5.94145e-10
		cg24011261	0.50 (0.40-0.64)	2.55256e-06	1.53514e-08
	GTF2H4	cg02815249	1.78 (1.36-2.33)	0.00112899	2.50415e-05
		cg22025250	1.31 (1.20-1.43)	8.13356e-07	3.09653e-09
	HINT1	cg08523029	1.12 (1.08-1.17)	1.2694e-05	1.07861e-07
	HLA-C	cg18785300	1.42 (1.22-1.65)	0.000373402	6.5212e-06
	HLA-DMA	cg09146459	0.56 (0.43-0.74)	0.0019689	4.70388e-05
		cg22961241	0.51 (0.38-0.70)	0.000851104	1.78497e-05
	HLA-DMB	cg07623567	1.72 (1.33-2.22)	0.00121701	2.73297e-05
		cg20600379	0.78 (0.69-0.89)	0.00496249	0.000139642
	HLA-DOA	cg04615290	0.83 (0.74-0.93)	0.0416801	0.00198562
		cg14686676	1.13 (1.05-1.21)	0.0208739	0.000816574
		cg17313945	0.90 (0.84-0.96)	0.029419	0.00124987
		cg27193345	0.75 (0.63-0.90)	0.0408917	0.00192893
	HLA-DOB	cg02010152	1.16 (1.11-1.22)	6.81679e-08	1.27881e-10
	HLA-DPB1	cg02197634	0.90 (0.84-0.96)	0.0419564	0.00201865
		cg03229061	0.89 (0.82-0.96)	0.0418411	0.00200617
		cg03636880	0.90 (0.85-0.96)	0.0416801	0.00199088
		cg06437840	0.90 (0.84-0.96)	0.0419564	0.00201847
		cg09234582	0.90 (0.84-0.96)	0.0420163	0.00203662
		cg10850215	0.90 (0.84-0.96)	0.0420036	0.00203251
		cg12893780	0.89 (0.83-0.96)	0.0424576	0.00207087
		cg13349035	0.90 (0.84-0.96)	0.0420036	0.00203049
		cg15829535	0.90 (0.84-0.96)	0.0419648	0.00202204
		cg17588455	0.88 (0.81-0.96)	0.044495	0.00218989
		cg19053046	0.90 (0.84-0.96)	0.0420529	0.00204881
		cg20223237	0.90 (0.84-0.96)	0.0419648	0.00202368
		cg25045942	0.90 (0.84-0.96)	0.0420163	0.00204
		cg25491704	0.91 (0.86-0.97)	0.04088	0.001924
		cg25511667	0.90 (0.84-0.96)	0.0420163	0.00204008
	HLA-DQB2	cg04090745	1.69 (1.31-2.17)	0.00207165	5.05224e-05
		cg06423300	1.25 (1.16-1.34)	2.42426e-07	5.75167e-10
		cg15615586	1.60 (1.29-1.98)	0.000946357	2.0103e-05
		cg18026055	1.49 (1.24-1.79)	0.0010342	2.24595e-05
	HLA-DRA	cg25645491	0.79 (0.74-0.85)	2.58979e-07	6.80038e-10
	HLA-G	cg00937691	1.14 (1.07-1.23)	0.00619693	0.000185662
		cg03521696	1.11 (1.05-1.18)	0.00536262	0.000154156
		cg11363230	1.36 (1.14-1.62)	0.0199728	0.000773609
		cg13130352	1.34 (1.13-1.58)	0.0150536	0.000541258
		cg15174396	1.44 (1.19-1.74)	0.00574712	0.00016838
		cg15595495	1.35 (1.17-1.55)	0.00169211	3.93993e-05
		cg21529533	1.35 (1.14-1.60)	0.0164543	0.000603737
	HLA-H	cg24389386	0.88 (0.82-0.94)	0.00446616	0.000122013
	HLA-J	cg03361297	1.16 (1.07-1.25)	0.00665052	0.000201453
		cg04211303	1.33 (1.13-1.57)	0.0172323	0.000645592
	HLA-L	cg10605681	0.65 (0.54-0.80)	0.00121028	2.7057e-05
		cg16055914	0.69 (0.58-0.81)	0.000594466	1.18408e-05
	HP	cg04162276	0.77 (0.66-0.91)	0.0334154	0.00148972
	HSPA1A	cg22847691	0.78 (0.66-0.91)	0.0420529	0.00204712
	HSPA1L	cg22847691	0.78 (0.66-0.91)	0.0420529	0.00204712
	IGF1R	cg02613818	0.91 (0.86-0.97)	0.0383076	0.00175432
	IKZF1	cg16697214	0.82 (0.73-0.91)	0.0118313	0.000402122
	IL12B	cg07622001	0.63 (0.54-0.75)	8.0353e-06	6.20692e-08
	IL12RB1	cg26642774	1.06 (1.03-1.09)	0.00416088	0.000112723
	INPP4A	cg14670266	0.93 (0.89-0.98)	0.0460094	0.00227458
		cg18455616	1.10 (1.03-1.16)	0.0490874	0.00248203
	INPP5E	cg13611204	1.68 (1.45-1.94)	6.0359e-09	8.32583e-12
	IRF6	cg00989853	1.12 (1.07-1.18)	0.000435202	8.24234e-06
		cg04352962	1.09 (1.05-1.13)	0.000342309	5.8361e-06
		cg09509183	1.11 (1.06-1.16)	0.000379493	6.65852e-06
		cg10074409	1.11 (1.06-1.17)	0.000580998	1.15084e-05
		cg12034118	1.10 (1.06-1.15)	0.000392457	6.9558e-06
		cg21951975	1.08 (1.04-1.11)	0.000318649	5.34429e-06
		cg22029157	1.06 (1.03-1.09)	0.00462283	0.000128299
		cg22338127	1.11 (1.06-1.16)	0.000406569	7.33547e-06
		cg22442454	1.11 (1.06-1.16)	0.000413246	7.56994e-06
		cg23283495	1.08 (1.04-1.11)	0.000340391	5.78462e-06
		cg25192855	1.07 (1.02-1.12)	0.0463964	0.00230154
		cg25204440	1.11 (1.06-1.17)	0.000420303	7.75044e-06
	JAK2	cg10680180	1.41 (1.15-1.73)	0.0213241	0.000840068
	KCNQ1	cg00283576	0.72 (0.59-0.87)	0.0211533	0.000829838
		cg11363972	0.85 (0.78-0.93)	0.00731548	0.000224825
		cg20533553	0.71 (0.58-0.87)	0.0242887	0.000985005
		cg24079038	0.82 (0.74-0.91)	0.00892342	0.000287535
	KIF11	cg22508615	1.11 (1.04-1.18)	0.0329359	0.00145562
	KLC1	cg01181105	1.14 (1.06-1.23)	0.0128835	0.000444283
		cg02256455	1.09 (1.04-1.13)	0.00402326	0.000108107
		cg10028434	0.72 (0.60-0.87)	0.0185603	0.000705588
		cg13255208	1.18 (1.08-1.28)	0.00453442	0.000124594
		cg25561904	1.13 (1.06-1.20)	0.00485645	0.000136277
		cg26031613	0.94 (0.91-0.97)	0.00630988	0.000190438
	KRT10	cg03059535	1.07 (1.03-1.12)	0.0348579	0.00156172
	KYNU	cg14252236	0.70 (0.56-0.88)	0.0419183	0.00201219
	LEMD2	cg07979401	1.06 (1.02-1.10)	0.0416801	0.00198703
		cg16010596	1.10 (1.03-1.16)	0.0416801	0.00199156
		cg18005901	1.06 (1.02-1.10)	0.0479777	0.00240895
	LIF	cg23635663	1.30 (1.12-1.51)	0.0158272	0.000574828
	LINGO1	cg06014092	0.69 (0.55-0.85)	0.0171195	0.000635381
	LYN	cg06880721	1.07 (1.03-1.12)	0.0313716	0.00135014
	MAT1A	cg09936400	1.12 (1.07-1.18)	0.000362543	6.28109e-06
		cg18292394	1.25 (1.11-1.40)	0.00602062	0.000178054
	MEFV	cg03919650	0.80 (0.69-0.92)	0.0321668	0.00140388
		cg05554494	0.77 (0.65-0.90)	0.0369153	0.00168038
		cg08260052	0.95 (0.91-0.98)	0.0464014	0.00230676
		cg11660537	0.84 (0.75-0.94)	0.0466015	0.00232185
	MICA	cg08575621	1.71 (1.37-2.14)	0.000145114	2.04171e-06
		cg26846810	1.33 (1.22-1.46)	2.58979e-07	7.14463e-10
	MLXIPL	cg14087351	1.09 (1.03-1.14)	0.0412209	0.00195824
	MMP9	cg00182727	1.29 (1.17-1.41)	1.88443e-05	1.77796e-07
		cg04145601	1.22 (1.13-1.31)	1.24876e-05	1.0404e-07
		cg04656101	1.44 (1.23-1.68)	0.000301343	4.9714e-06
		cg17664577	1.33 (1.20-1.47)	3.13867e-06	2.02618e-08
		cg20674635	1.16 (1.10-1.23)	4.3685e-06	3.08524e-08
		cg23303369	1.13 (1.08-1.18)	3.54851e-06	2.40823e-08
		cg23353432	1.41 (1.22-1.63)	0.00023026	3.59542e-06
		cg26132320	1.30 (1.19-1.42)	9.52619e-07	3.88953e-09
	MOG	cg00359010	0.85 (0.77-0.94)	0.0351434	0.00158227
		cg00433866	0.87 (0.81-0.94)	0.00498927	0.000140671
		cg01558785	0.87 (0.80-0.94)	0.00933258	0.000304838
		cg05598246	0.79 (0.69-0.90)	0.0186683	0.000711752
		cg06122864	0.83 (0.75-0.92)	0.0128294	0.000441709
		cg17745803	0.85 (0.76-0.94)	0.0356005	0.0016107
		cg20198768	0.90 (0.86-0.95)	0.00398874	0.000106959
		cg20704602	0.91 (0.87-0.96)	0.0255565	0.00105334
		cg21356040	0.82 (0.73-0.92)	0.0272383	0.00113317
		cg23019585	0.93 (0.89-0.96)	0.0067632	0.000205986
		cg23105820	0.70 (0.61-0.82)	0.00023421	3.67003e-06
		cg24938286	0.86 (0.80-0.94)	0.009704	0.000319112
		cg25654517	0.78 (0.67-0.90)	0.0204045	0.000794834
	MSH5	cg00640087	1.68 (1.31-2.15)	0.00202897	4.93696e-05
		cg18953509	1.77 (1.40-2.24)	0.000155913	2.24528e-06
	MSRA	cg12345456	1.17 (1.07-1.27)	0.0185204	0.000703045
		cg26077133	0.96 (0.94-0.99)	0.039027	0.00179538
	MUC1	cg15699386	0.72 (0.61-0.86)	0.00674896	0.00020518
	NDUFS1	cg27248887	0.86 (0.80-0.93)	0.00201176	4.87289e-05
	NFASC	cg12458003	0.86 (0.78-0.95)	0.0430544	0.00210473
		cg15152595	0.87 (0.79-0.95)	0.0417196	0.00199575
		cg20290360	0.86 (0.78-0.95)	0.0433787	0.00212537
	NFKB1	cg07830103	0.69 (0.56-0.85)	0.0176794	0.000666244
		cg09390974	0.91 (0.86-0.95)	0.0016317	3.76324e-05
		cg15409712	0.90 (0.85-0.95)	0.00358219	9.48714e-05
	NOD2	cg01055281	0.21 (0.13-0.36)	1.72299e-06	9.79187e-09
		cg05261686	0.36 (0.25-0.52)	3.76681e-06	2.57716e-08
		cg16771652	0.26 (0.18-0.39)	1.80957e-08	2.69578e-11
	NOTCH1	cg02407308	0.61 (0.49-0.76)	0.000420303	7.76878e-06
		cg13468680	1.66 (1.28-2.15)	0.00485645	0.00013639
	NOTCH4	cg02592454	1.87 (1.42-2.47)	0.000425014	7.87931e-06
		cg04049284	1.77 (1.36-2.31)	0.0011535	2.57125e-05
		cg04742143	0.77 (0.69-0.85)	8.32444e-05	1.0564e-06
		cg05982929	0.83 (0.76-0.91)	0.00255856	6.46505e-05
		cg13721764	0.77 (0.67-0.88)	0.00622924	0.000187217
	NTM	cg06565368	1.37 (1.13-1.65)	0.0255486	0.0010502
	PAFAH1B1	cg00441709	1.31 (1.11-1.55)	0.0335381	0.00149704
	PARK7	cg10385390	1.26 (1.10-1.46)	0.0305766	0.00130917
	PBX2	cg11103845	1.31 (1.17-1.46)	0.000153755	2.19955e-06
		cg12660777	1.40 (1.15-1.71)	0.0206877	0.000808148
	PCDHGA1	cg00104845	1.18 (1.06-1.30)	0.0321392	0.00139913
		cg08155325	1.05 (1.02-1.09)	0.0402324	0.00188686
		cg22082176	0.90 (0.85-0.96)	0.0131545	0.000457258
	PCDHGA3	cg00104845	1.18 (1.06-1.30)	0.0321392	0.00139913
		cg08155325	1.05 (1.02-1.09)	0.0402324	0.00188686
		cg22082176	0.90 (0.85-0.96)	0.0131545	0.000457258
	PCDHGB2	cg00104845	1.18 (1.06-1.30)	0.0321392	0.00139913
		cg08155325	1.05 (1.02-1.09)	0.0402324	0.00188686
		cg22082176	0.90 (0.85-0.96)	0.0131545	0.000457258
	PCDHGC4	cg00104845	1.18 (1.06-1.30)	0.0321392	0.00139913
		cg22082176	0.90 (0.85-0.96)	0.0131545	0.000457258
	PDE4A	cg01641792	1.12 (1.04-1.20)	0.0325889	0.00143489
		cg03729508	1.14 (1.05-1.23)	0.0349231	0.00156849
	PER3	cg04725166	0.80 (0.74-0.88)	7.87951e-05	9.91243e-07
		cg05803631	1.32 (1.17-1.50)	0.000623548	1.25921e-05
	PGAP3	cg19758448	1.18 (1.12-1.25)	1.09942e-06	4.85287e-09
	PLA2G2A	cg13211559	1.25 (1.09-1.43)	0.0329167	0.00145296
		cg17988830	1.13 (1.05-1.21)	0.0216736	0.000861014
		cg25755892	1.16 (1.06-1.28)	0.0440181	0.00215913
	PLAU	cg04939496	0.79 (0.73-0.87)	2.60072e-05	2.59728e-07
		cg06521280	0.63 (0.51-0.78)	0.000973788	2.08469e-05
	PMPCA	cg14316865	2.37 (1.67-3.37)	0.00011049	1.4997e-06
	PNKD	cg01329789	0.73 (0.61-0.88)	0.022451	0.000900569
		cg04880052	0.84 (0.77-0.92)	0.00602062	0.000177804
		cg05991184	1.31 (1.11-1.53)	0.0234102	0.000946792
		cg13835894	0.88 (0.82-0.95)	0.0294922	0.00125553
		cg18259342	0.93 (0.90-0.96)	0.00255856	6.4439e-05
		cg22712983	0.88 (0.81-0.95)	0.040939	0.00193807
		cg26786924	0.86 (0.79-0.94)	0.0296824	0.00126761
	PPP1R10	cg01161248	0.71 (0.61-0.83)	0.000951888	2.02731e-05
	PPP1R1B	cg00112517	1.22 (1.08-1.38)	0.0289684	0.00122593
		cg08411435	0.73 (0.62-0.86)	0.00571767	0.000167202
		cg09762778	0.74 (0.64-0.86)	0.00446616	0.000122472
		cg11164145	0.80 (0.72-0.89)	0.00187694	4.4324e-05
		cg15070513	1.20 (1.08-1.34)	0.0169205	0.00062551
	PRR3	cg12785643	0.63 (0.50-0.80)	0.0061718	0.000183705
	PRRT1	cg11945824	0.70 (0.56-0.87)	0.0319598	0.0013825
	PSMB8	cg23750151	1.56 (1.24-1.95)	0.00518681	0.000147671
	PSMB9	cg26811065	0.77 (0.68-0.86)	0.000404499	7.25738e-06
	PSORS1C1	cg01794802	1.88 (1.42-2.48)	0.000539085	1.05592e-05
		cg01966425	1.05 (1.02-1.08)	0.0106426	0.000356436
		cg02053920	0.62 (0.52-0.75)	6.89746e-05	8.25837e-07
		cg21103074	1.57 (1.33-1.87)	2.02965e-05	1.93738e-07
		cg24032445	0.76 (0.70-0.83)	2.58979e-07	6.726e-10
	PSORS1C2	cg21103074	1.57 (1.33-1.87)	2.02965e-05	1.93738e-07
		cg24032445	0.76 (0.70-0.83)	2.58979e-07	6.726e-10
	RASGRP1	cg03603381	0.79 (0.71-0.89)	0.0021302	5.20679e-05
		cg20666492	0.68 (0.55-0.84)	0.0126039	0.00043325
		cg27220062	0.83 (0.74-0.93)	0.0234102	0.000945855
	RBCK1	cg01017895	1.31 (1.10-1.56)	0.046636	0.00232614
	RBM6	cg05635617	0.83 (0.76-0.90)	0.00044914	8.54963e-06
		cg12257692	0.89 (0.85-0.94)	0.000648282	1.32704e-05
		cg21729847	0.79 (0.70-0.89)	0.00446616	0.00012226
	RET	cg05652102	0.88 (0.82-0.95)	0.0150015	0.000538015
	RFT1	cg11184109	1.28 (1.13-1.45)	0.00318933	8.35871e-05
	RHOA	cg18094221	2.06 (1.54-2.75)	8.34843e-05	1.06405e-06
	RIT1	cg09035101	1.37 (1.16-1.62)	0.00682527	0.00020863
	RTEL1	cg00622799	1.73 (1.37-2.20)	0.000307753	5.11111e-06
		cg03339910	1.64 (1.33-2.01)	0.000223103	3.44674e-06
		cg05172940	0.80 (0.74-0.87)	3.36532e-06	2.2282e-08
		cg08432509	0.72 (0.65-0.80)	5.04806e-07	1.61547e-09
		cg11012153	0.57 (0.45-0.73)	0.000432447	8.0887e-06
		cg20597143	0.62 (0.53-0.74)	6.98208e-06	5.23926e-08
		cg27508960	0.74 (0.66-0.82)	7.67212e-06	5.79939e-08
	SCARNA5	cg07618928	1.89 (1.68-2.14)	4.03041e-21	8.8952e-25
		cg23050873	1.71 (1.56-1.87)	1.20676e-26	1.99751e-30
		cg25479499	2.01 (1.75-2.31)	1.08589e-19	2.99573e-23
	SELL	cg00325917	0.95 (0.92-0.98)	0.0429567	0.00209759
	SERPINE1	cg24539923	0.77 (0.66-0.90)	0.0192146	0.000741061
	SETBP1	cg20090782	0.72 (0.58-0.88)	0.0285739	0.00120135
	SH2B1	cg06941159	1.14 (1.10-1.19)	6.11135e-09	8.76711e-12
		cg07884168	0.61 (0.49-0.75)	0.000153755	2.20571e-06
		cg08761264	0.76 (0.70-0.83)	3.97012e-07	1.18289e-09
	SLC12A5	cg01160557	0.83 (0.77-0.90)	0.000180871	2.70448e-06
		cg01864178	0.71 (0.60-0.85)	0.00536262	0.000154137
		cg02226410	0.74 (0.64-0.86)	0.00221804	5.48268e-05
		cg06001997	0.78 (0.70-0.87)	0.000406925	7.37216e-06
		cg07191594	1.32 (1.15-1.51)	0.00217909	5.36236e-05
		cg07871947	0.75 (0.65-0.86)	0.00250208	6.28142e-05
		cg11301556	0.73 (0.61-0.88)	0.0176794	0.000665338
		cg12458970	0.79 (0.69-0.91)	0.0315325	0.00136228
		cg19569865	0.66 (0.53-0.82)	0.0061718	0.000183887
		cg20003638	1.12 (1.05-1.20)	0.0156169	0.000566118
		cg22752533	0.76 (0.65-0.87)	0.00478149	0.000133757
		cg26639039	0.78 (0.69-0.88)	0.00278954	7.17245e-05
	SLC20A2	cg14335429	0.75 (0.62-0.89)	0.0330804	0.00146931
	SLC22A5	cg19040266	0.62 (0.55-0.70)	1.19631e-11	9.90104e-15
	SLC44A4	cg25600103	0.75 (0.63-0.90)	0.035278	0.00159222
	SLC6A19	cg00472281	1.15 (1.05-1.26)	0.0490874	0.00248633
		cg05887366	1.13 (1.04-1.22)	0.0465855	0.00231848
		cg05972316	0.92 (0.87-0.97)	0.0420036	0.0020312
		cg20706711	1.11 (1.04-1.19)	0.0452717	0.00223062
	SMAD3	cg24032190	1.44 (1.31-1.59)	6.8138e-10	6.76718e-13
	SOCS1	cg26301908	1.51 (1.26-1.82)	0.00053109	1.03733e-05
	STAT5A	cg03001305	0.60 (0.47-0.75)	0.000674115	1.38364e-05
		cg05117208	1.65 (1.32-2.05)	0.000433575	8.16281e-06
		cg06357561	0.60 (0.48-0.75)	0.000433575	8.18157e-06
		cg20388732	1.51 (1.28-1.78)	7.73707e-05	9.64786e-07
	STAT5B	cg18810026	1.38 (1.23-1.55)	1.06784e-05	8.60207e-08
		cg19465320	0.64 (0.52-0.77)	0.000226223	3.50743e-06
	TAP2	cg18050892	1.64 (1.33-2.02)	0.000234718	3.69688e-06
		cg25823314	0.65 (0.54-0.78)	0.000201702	3.08273e-06
	TBCD	cg06147026	1.23 (1.08-1.41)	0.0469342	0.00234878
		cg13626654	0.83 (0.74-0.93)	0.0209733	0.000821622
	TGFBR2	cg05450916	0.89 (0.83-0.95)	0.0198112	0.000765166
		cg17546721	1.14 (1.07-1.21)	0.001974	4.73785e-05
	TNF	cg11484872	0.74 (0.61-0.89)	0.0321668	0.00140283
	TNFRSF11B	cg17171407	1.07 (1.03-1.12)	0.0167616	0.000616861
	TNFRSF1A	cg00556515	0.94 (0.91-0.98)	0.0321392	0.00139505
		cg08418872	0.75 (0.64-0.88)	0.0155365	0.000562346
		cg09043214	0.93 (0.89-0.97)	0.0330437	0.00146586
		cg11268190	0.93 (0.89-0.97)	0.0247998	0.00101394
		cg14009561	0.91 (0.86-0.97)	0.0345866	0.00154766
		cg23320693	0.83 (0.74-0.94)	0.0494087	0.00250806
		cg23752651	0.87 (0.80-0.95)	0.0402324	0.00188603
	TNFSF4	cg24633390	0.78 (0.69-0.88)	0.00277791	7.12718e-05
	TNXA	cg21722170	0.79 (0.73-0.85)	1.2705e-06	6.65956e-09
	TNXB	cg02749948	0.96 (0.94-0.98)	0.022451	0.000900294
		cg03556669	1.53 (1.30-1.79)	1.7853e-05	1.66473e-07
		cg05045332	0.79 (0.72-0.87)	7.42592e-05	9.0923e-07
		cg10736208	0.77 (0.70-0.86)	0.000265363	4.28997e-06
		cg16385684	1.68 (1.36-2.06)	7.3032e-05	8.78448e-07
		cg19134644	1.49 (1.29-1.72)	5.18067e-06	3.74458e-08
		cg20414186	1.69 (1.36-2.10)	0.000127811	1.77006e-06
		cg21722170	0.79 (0.73-0.85)	1.2705e-06	6.65956e-09
		cg25587092	0.84 (0.75-0.94)	0.0401871	0.00186922
		cg26476939	1.77 (1.39-2.24)	0.000164257	2.39262e-06
		cg26695758	1.44 (1.26-1.66)	1.7602e-05	1.61219e-07
		cg27396048	1.81 (1.40-2.35)	0.000349711	5.99024e-06
	TPO	cg13414059	1.09 (1.03-1.16)	0.0358747	0.00162509
	TRIM26	cg10526841	1.43 (1.15-1.76)	0.0251112	0.00102806
		cg13083523	1.67 (1.29-2.17)	0.00403096	0.000108536
		cg16257013	0.61 (0.47-0.78)	0.00317647	8.30746e-05
		cg19321263	0.68 (0.57-0.80)	0.000519542	1.00904e-05
	TRIM27	cg03270340	1.08 (1.04-1.13)	0.0125849	0.000431514
		cg21997109	0.94 (0.90-0.98)	0.0475044	0.00237994
		cg23756442	1.23 (1.09-1.39)	0.0218094	0.000870018
	TRRAP	cg21421984	0.79 (0.68-0.91)	0.023305	0.000937395
	TUBB	cg01554625	1.33 (1.18-1.50)	0.00017017	2.50951e-06
	UBAP2L	cg23273809	1.13 (1.05-1.22)	0.0408917	0.00192906
	UBE2L3	cg06850285	1.75 (1.40-2.18)	7.87951e-05	9.89231e-07
		cg17274080	1.77 (1.42-2.19)	2.32013e-05	2.24025e-07
		cg25421647	1.55 (1.34-1.80)	9.43052e-07	3.69437e-09
		cg26844104	1.42 (1.28-1.59)	6.81679e-08	1.27507e-10
		cg26979056	1.95 (1.43-2.65)	0.00106648	2.34198e-05
	UBTF	cg13607699	0.85 (0.79-0.92)	0.00347804	9.17294e-05
		cg24239014	1.33 (1.13-1.55)	0.0122471	0.000418283
	WDR81	cg11801411	1.14 (1.06-1.23)	0.0202822	0.000788952
	WNT5A	cg04941246	0.78 (0.68-0.90)	0.0186464	0.000709889
		cg08666668	0.82 (0.72-0.93)	0.049243	0.00249693
		cg23456221	0.74 (0.62-0.89)	0.0283975	0.0011908
		cg24216596	0.80 (0.71-0.91)	0.0162888	0.000596766
	ZBTB7A	cg13705556	0.86 (0.80-0.93)	0.00829326	0.000263569
	ZFP57	cg03200120	0.82 (0.73-0.92)	0.014253	0.000504092
		cg10174063	1.07 (1.03-1.10)	0.00332993	8.76395e-05
		cg12463578	1.06 (1.03-1.09)	0.00322153	8.46087e-05
		cg26021304	0.95 (0.93-0.98)	0.00314767	8.21477e-05
	ZMIZ1	cg02795981	1.53 (1.32-1.77)	3.13867e-06	2.01505e-08
		cg04256907	1.23 (1.08-1.40)	0.0401871	0.00186827
		cg17753789	1.77 (1.42-2.21)	4.80298e-05	5.45914e-07
		cg19215199	1.91 (1.47-2.49)	9.67007e-05	1.29119e-06
	ZNF544	cg24167652	0.94 (0.90-0.97)	0.0124519	0.000425965
The results with FDR < 0.05 and P-HEIDI > 0.01 were presented.
CI, confidence interval; FDR, false discovery rate; OR odds ratio; IBD, inflammatory bowel disease; UC, ulcerative colitis; CD, crohn's disease

## Sheet: Table S2
Table S2. Association of genetically predicted mental disorder-related gene methylation with inflammatory bowel disease and its subtypes in summary-data-based Mendelian randomization analysis in replication stage.
Disease	Gene	Probe	OR (95%CI)	FDR	P-value
UK Biobank
IBD	AIF1	cg14694191	2.04 (1.44-2.89)	0.013455	6.66751e-05
		cg21440587	1.80 (1.38-2.36)	0.00563947	1.84194e-05
	BTNL2	cg00978102	1.83 (1.41-2.38)	0.00283919	7.05625e-06
		cg01584389	2.11 (1.48-3.00)	0.00914586	3.47716e-05
		cg02158755	1.32 (1.17-1.48)	0.00213875	4.95683e-06
		cg03036047	0.89 (0.86-0.92)	1.06244e-06	3.50987e-10
		cg03100814	0.53 (0.40-0.71)	0.00567954	1.90756e-05
		cg03515726	0.79 (0.70-0.88)	0.0113087	5.16803e-05
		cg04970287	0.90 (0.87-0.93)	1.03595e-06	2.85197e-10
		cg06259800	0.59 (0.47-0.73)	0.000957464	1.89785e-06
		cg18067840	0.82 (0.74-0.90)	0.00606774	2.12836e-05
		cg18996355	0.77 (0.71-0.84)	6.81344e-06	5.12917e-09
		cg24911364	1.80 (1.42-2.29)	0.000884967	1.70542e-06
	CDH23	cg14916175	1.10 (1.04-1.16)	0.0449995	0.00050851
	CHGB	cg01072639	1.24 (1.10-1.39)	0.0385249	0.000407267
	CMIP	cg05499338	0.74 (0.64-0.85)	0.00606774	2.20499e-05
	CORO1A	cg06038367	1.24 (1.11-1.39)	0.0231292	0.000171921
	CSF2	cg16465129	1.75 (1.28-2.38)	0.0364706	0.000383542
		cg16565692	1.84 (1.34-2.52)	0.02293	0.000167916
	CYP21A2	cg18790646	0.40 (0.30-0.54)	1.29781e-06	5.00202e-10
	DLD	cg17593404	1.39 (1.22-1.59)	0.000559024	9.54176e-07
	GABBR1	cg00094412	1.29 (1.12-1.48)	0.0300928	0.000291616
		cg01176329	1.37 (1.15-1.64)	0.0424351	0.000469632
		cg02824029	0.75 (0.64-0.87)	0.0279777	0.000231014
		cg03906120	1.29 (1.12-1.49)	0.0451852	0.000517483
		cg09577455	1.23 (1.10-1.37)	0.0259609	0.000210123
		cg17053201	1.41 (1.20-1.66)	0.00927744	3.72896e-05
		cg26272069	1.39 (1.15-1.67)	0.0449995	0.000508619
	GPX1	cg07274523	0.89 (0.83-0.95)	0.0408118	0.000444925
	HLA-A	cg19151378	0.76 (0.68-0.86)	0.00341436	8.83576e-06
	HLA-C	cg25355501	1.32 (1.16-1.52)	0.011524	5.32992e-05
	HLA-DMA	cg02806715	0.92 (0.88-0.96)	0.02293	0.00016681
		cg03520342	0.93 (0.90-0.97)	0.022915	0.000160192
		cg03531211	0.83 (0.76-0.92)	0.0283521	0.000260699
		cg07151443	0.93 (0.90-0.97)	0.022915	0.000160978
		cg08735211	0.91 (0.87-0.96)	0.0231292	0.000171161
		cg14833385	0.88 (0.82-0.94)	0.0253121	0.000200691
		cg24129356	0.92 (0.88-0.96)	0.02293	0.000165914
		cg24421410	0.92 (0.88-0.96)	0.02293	0.000167383
	HLA-DMB	cg13524037	0.82 (0.74-0.91)	0.0294037	0.000275225
	HLA-DQA1	cg13778567	0.89 (0.85-0.92)	6.81344e-06	4.71815e-09
	HLA-DQA2	cg06598146	0.65 (0.55-0.78)	0.00186263	3.99971e-06
	HLA-DQB1	cg05724777	0.84 (0.79-0.90)	0.000563373	9.92619e-07
		cg10180404	1.10 (1.05-1.15)	0.0158631	8.31893e-05
		cg11986643	0.81 (0.74-0.88)	0.000756043	1.37372e-06
		cg22233843	0.87 (0.83-0.92)	0.000465555	7.69004e-07
		cg22984282	0.88 (0.84-0.93)	0.00045533	7.27044e-07
	HLA-DQB2	cg12296550	1.13 (1.07-1.18)	0.00213875	5.06365e-06
		cg14255617	1.23 (1.12-1.35)	0.00369745	1.01791e-05
	HLA-DRA	cg15074838	1.96 (1.39-2.75)	0.0198424	0.000116539
		cg25645491	0.86 (0.79-0.93)	0.0281092	0.000247565
	HLA-DRB6	cg19383211	1.16 (1.11-1.22)	2.62435e-07	5.77987e-11
	HLA-G	cg03521696	1.15 (1.07-1.24)	0.0159418	8.7616e-05
		cg06316104	1.11 (1.05-1.17)	0.0281092	0.000252274
		cg10807461	0.67 (0.55-0.81)	0.00972905	4.07118e-05
		cg11363230	1.68 (1.28-2.19)	0.0228592	0.000152441
		cg13130352	1.55 (1.25-1.92)	0.0130004	6.22748e-05
		cg21855392	0.77 (0.67-0.88)	0.0244622	0.000190317
	HLA-H	cg04458159	0.89 (0.84-0.95)	0.0283286	0.000258922
		cg24389386	0.85 (0.78-0.93)	0.0305558	0.000299468
	HLA-J	cg03361297	1.20 (1.08-1.32)	0.0355675	0.000360335
		cg08163199	0.67 (0.54-0.83)	0.025443	0.00020313
		cg08325845	0.76 (0.67-0.86)	0.00563947	1.82e-05
		cg11867546	0.77 (0.69-0.87)	0.00496399	1.53058e-05
		cg12976581	0.85 (0.79-0.91)	0.00268471	6.50408e-06
		cg13207333	0.75 (0.66-0.86)	0.0057099	1.9492e-05
		cg14432143	0.76 (0.67-0.86)	0.00563947	1.86306e-05
		cg15364169	0.44 (0.30-0.66)	0.0130004	6.19779e-05
		cg15726260	0.70 (0.59-0.84)	0.0204426	0.000128315
		cg19448822	0.76 (0.66-0.88)	0.02293	0.000167396
		cg23026024	0.65 (0.51-0.82)	0.0294037	0.000274085
		cg23313031	0.70 (0.59-0.84)	0.0198424	0.000117993
		cg23483840	0.75 (0.65-0.86)	0.00606774	2.18344e-05
		cg25318809	0.73 (0.63-0.86)	0.0158631	8.37626e-05
	HLA-L	cg04884612	0.63 (0.50-0.79)	0.0159418	8.77758e-05
		cg08049736	0.66 (0.53-0.81)	0.0158631	8.2622e-05
		cg14142171	0.73 (0.61-0.86)	0.0281153	0.000255262
	IL12B	cg07622001	0.71 (0.59-0.85)	0.022915	0.000157097
	IRF1	cg13907973	0.89 (0.85-0.93)	0.00045533	7.21224e-07
		cg15375424	0.71 (0.59-0.85)	0.0281092	0.000244907
	IRF5	cg00140447	0.72 (0.62-0.84)	0.00606774	2.16053e-05
		cg04864179	0.74 (0.65-0.84)	0.0011066	2.25439e-06
		cg06630958	0.61 (0.48-0.77)	0.00991415	4.20322e-05
		cg12816198	1.21 (1.12-1.31)	0.000339739	5.05063e-07
		cg14349538	0.71 (0.61-0.82)	0.0018708	4.12025e-06
		cg22630713	0.61 (0.47-0.79)	0.0244622	0.000192269
		cg26616347	0.68 (0.57-0.81)	0.00350569	9.26513e-06
	ITGAL	cg09099830	0.85 (0.79-0.93)	0.0200475	0.000120669
		cg24033122	0.91 (0.87-0.95)	0.0159418	8.75305e-05
	JAK2	cg02405213	0.93 (0.89-0.96)	0.0211365	0.000134167
		cg03508284	0.62 (0.48-0.80)	0.0298144	0.000283994
		cg20394284	1.14 (1.06-1.22)	0.0496838	0.00058268
	LAMB1	cg13031029	1.10 (1.06-1.14)	5.14414e-05	5.38149e-08
	MICA	cg07103722	1.16 (1.08-1.25)	0.0119159	5.57674e-05
	MICB	cg20417529	1.46 (1.18-1.79)	0.0345611	0.000348237
	MOG	cg00359010	0.78 (0.68-0.90)	0.0451404	0.000514485
		cg00433866	0.84 (0.76-0.92)	0.0233531	0.000176158
		cg01558785	0.83 (0.75-0.91)	0.0269723	0.000219794
		cg02475474	0.82 (0.73-0.91)	0.039536	0.000424486
		cg03564415	0.80 (0.70-0.90)	0.0294037	0.000273373
		cg05279622	0.92 (0.88-0.96)	0.0196164	0.000113408
		cg05598246	0.72 (0.60-0.87)	0.0475663	0.000552609
		cg05813221	0.88 (0.82-0.94)	0.022915	0.000161186
		cg06061002	0.90 (0.85-0.95)	0.0220995	0.000144799
		cg06122864	0.78 (0.68-0.89)	0.0328693	0.000329381
		cg06297863	0.80 (0.70-0.90)	0.0294724	0.00027749
		cg08725892	0.87 (0.80-0.94)	0.0305558	0.000298912
		cg11358777	0.78 (0.69-0.89)	0.0308969	0.000304512
		cg12790373	0.79 (0.69-0.90)	0.0449995	0.0005104
		cg12833048	0.88 (0.82-0.94)	0.022915	0.000161498
		cg13682912	0.76 (0.66-0.89)	0.0362464	0.000372916
		cg15999796	0.75 (0.64-0.88)	0.0364706	0.000380982
		cg16118803	0.91 (0.87-0.95)	0.0198424	0.000117165
		cg17745803	0.78 (0.68-0.90)	0.0457515	0.000527869
		cg18488651	0.92 (0.89-0.96)	0.0281092	0.00023525
		cg19382714	0.75 (0.65-0.88)	0.0388413	0.000412751
		cg20198768	0.88 (0.82-0.94)	0.0211365	0.000136052
		cg20704602	0.88 (0.82-0.94)	0.0298144	0.000283386
		cg21356040	0.71 (0.60-0.83)	0.00919487	3.64514e-05
		cg23019585	0.90 (0.85-0.95)	0.0220122	0.000143015
		cg24938286	0.82 (0.74-0.91)	0.0279777	0.000231068
	NOD2	cg01068906	0.82 (0.74-0.91)	0.0200475	0.000122524
		cg08195491	0.84 (0.77-0.92)	0.0188976	0.000105154
	NOTCH4	cg05996538	1.38 (1.16-1.65)	0.0312134	0.00030935
	PRKCB	cg01025883	1.10 (1.05-1.15)	0.0201013	0.000124741
		cg03503785	0.77 (0.68-0.88)	0.0228592	0.000153553
		cg26685404	0.90 (0.86-0.95)	0.0233708	0.000177578
	RTEL1	cg00622799	1.61 (1.24-2.08)	0.0300928	0.00029071
		cg03339910	1.62 (1.27-2.07)	0.0158896	8.48638e-05
		cg05172940	0.84 (0.76-0.92)	0.0281092	0.000233817
		cg08432509	0.77 (0.68-0.87)	0.01074	4.78988e-05
		cg20597143	0.67 (0.55-0.81)	0.00914586	3.525e-05
		cg27508960	0.78 (0.69-0.89)	0.022915	0.000155527
	SLC22A5	cg06968155	1.28 (1.14-1.44)	0.00943155	3.86553e-05
		cg07538946	1.29 (1.15-1.46)	0.00914586	3.50953e-05
		cg19040266	0.77 (0.67-0.87)	0.00919487	3.64106e-05
	SMAD3	cg24032190	1.22 (1.09-1.36)	0.0448365	0.000498677
	STAT3	cg06270615	1.12 (1.06-1.19)	0.00943155	3.89476e-05
		cg07780782	1.18 (1.09-1.29)	0.0211365	0.000136162
		cg17833746	0.70 (0.58-0.85)	0.0281092	0.000238338
		cg24718015	0.74 (0.63-0.88)	0.0457515	0.000529007
	TRIM26	cg02210602	0.63 (0.48-0.81)	0.041397	0.000453585
		cg23055081	0.65 (0.52-0.83)	0.0362464	0.000373201
	ZFP57	cg00539542	1.11 (1.05-1.17)	0.0200475	0.000122375
		cg03200120	0.76 (0.65-0.88)	0.0364706	0.000380249
		cg10174063	1.09 (1.04-1.13)	0.0196164	0.00011279
		cg12463578	1.08 (1.04-1.12)	0.0192408	0.000109118
		cg26021304	0.94 (0.91-0.97)	0.0188976	0.000106131
	ZNF544	cg14386312	1.31 (1.15-1.48)	0.0102761	4.41325e-05
		cg26263766	1.35 (1.16-1.58)	0.0226898	0.000149916
UC	AIF1	cg14694191	2.32 (1.53-3.52)	8.03926e-05	0.0142282
	BTNL2	cg01584389	2.88 (1.80-4.61)	9.89494e-06	0.00272313
		cg02158755	1.60 (1.38-1.85)	5.4736e-10	3.97646e-07
		cg03100814	0.36 (0.24-0.55)	1.26525e-06	0.000488923
		cg03515726	0.66 (0.57-0.76)	2.03185e-08	9.97363e-06
		cg04970287	0.86 (0.83-0.89)	1.08857e-14	4.83457e-11
		cg06259800	0.46 (0.34-0.61)	1.18717e-07	5.25889e-05
		cg18067840	0.70 (0.63-0.79)	3.38986e-09	1.94304e-06
		cg18996355	0.68 (0.61-0.76)	4.56125e-12	5.17759e-09
		cg24911364	2.38 (1.73-3.27)	1.00922e-07	4.58235e-05
	CD86	cg01436254	0.82 (0.74-0.92)	0.000349463	0.0317347
		cg09410271	1.23 (1.10-1.38)	0.000365716	0.0328819
	CDSN	cg06321045	0.91 (0.87-0.96)	0.000157567	0.0205171
		cg06792428	1.08 (1.04-1.13)	0.000153429	0.0205171
		cg07384522	0.84 (0.77-0.92)	0.000211477	0.0237089
		cg23505644	0.91 (0.87-0.96)	0.000158747	0.0205171
		cg24735489	0.91 (0.87-0.96)	0.000158185	0.0205171
	CMIP	cg05499338	0.69 (0.58-0.81)	9.38554e-06	0.00266344
	CORO1A	cg06038367	1.30 (1.13-1.48)	0.000145933	0.0205171
	CYP21A2	cg18790646	0.38 (0.28-0.53)	3.52089e-09	1.94304e-06
	DLD	cg17593404	1.43 (1.23-1.67)	5.03715e-06	0.00160242
	ELFN1	cg08410691	1.29 (1.13-1.47)	0.000107107	0.0170156
		cg11738921	0.84 (0.77-0.92)	0.000188071	0.0223251
	GABBR1	cg00094412	1.33 (1.14-1.56)	0.000382888	0.0340883
		cg01176329	1.43 (1.17-1.76)	0.000595938	0.0487541
		cg03906120	1.35 (1.14-1.59)	0.00056584	0.0469404
		cg09577455	1.27 (1.11-1.44)	0.00028282	0.0273222
		cg17053201	1.41 (1.17-1.70)	0.000245332	0.0259685
	HCG27	cg08085597	0.81 (0.72-0.91)	0.000336499	0.0310228
	HLA-A	cg19151378	0.75 (0.65-0.86)	2.807e-05	0.00662087
	HLA-DQA1	cg13778567	0.83 (0.79-0.87)	1.86334e-14	4.83457e-11
	HLA-DQA2	cg06598146	0.51 (0.40-0.65)	2.43363e-08	1.16315e-05
	HLA-DQB1	cg11986643	0.73 (0.66-0.81)	1.2298e-09	8.27248e-07
	HLA-DQB2	cg14255617	1.39 (1.24-1.56)	1.36251e-08	7.07028e-06
	HLA-DRA	cg15074838	2.56 (1.65-3.98)	2.8992e-05	0.00675069
		cg22425813	0.81 (0.73-0.89)	4.02045e-05	0.00879752
		cg25764570	1.18 (1.09-1.27)	1.61227e-05	0.0040719
	HLA-DRB6	cg19383211	1.28 (1.21-1.35)	3.75325e-18	3.40832e-14
	HLA-G	cg10807461	0.64 (0.52-0.80)	9.6241e-05	0.0157421
		cg11363230	1.75 (1.29-2.37)	0.000288611	0.0274492
		cg13130352	1.61 (1.26-2.05)	0.000136589	0.0201685
	HLA-H	cg04458159	0.88 (0.82-0.94)	0.000288668	0.0274492
		cg11406274	0.88 (0.83-0.94)	0.000280901	0.027282
	HLA-J	cg08163199	0.60 (0.46-0.78)	9.64659e-05	0.0157421
		cg08325845	0.76 (0.66-0.88)	0.000156972	0.0205171
		cg11867546	0.77 (0.68-0.88)	0.000141237	0.0205171
		cg12976581	0.85 (0.79-0.92)	8.48217e-05	0.0148128
		cg13207333	0.75 (0.65-0.87)	0.000163715	0.0207929
		cg14432143	0.76 (0.65-0.87)	0.000159236	0.0205171
		cg15364169	0.44 (0.28-0.69)	0.000339685	0.0311584
		cg15726260	0.64 (0.52-0.80)	5.52035e-05	0.0111401
		cg23026024	0.58 (0.44-0.77)	0.000138302	0.0202568
		cg23313031	0.64 (0.52-0.79)	4.98168e-05	0.0105206
		cg23483840	0.75 (0.64-0.87)	0.000175566	0.0212575
		cg25318809	0.68 (0.56-0.81)	3.26671e-05	0.00741624
	HLA-L	cg04884612	0.60 (0.46-0.79)	0.000181649	0.0217047
		cg08049736	0.57 (0.44-0.74)	2.22246e-05	0.00545464
	IRF1	cg13907973	0.90 (0.86-0.95)	0.00013034	0.0194035
	IRF5	cg00140447	0.74 (0.62-0.88)	0.000611196	0.049556
		cg04864179	0.76 (0.66-0.88)	0.000194646	0.0223744
		cg12816198	1.19 (1.09-1.30)	0.000110999	0.0172305
		cg14349538	0.74 (0.62-0.87)	0.000247975	0.0260331
		cg26616347	0.71 (0.58-0.85)	0.000348735	0.0317347
	ITGAL	cg09099830	0.81 (0.74-0.89)	2.10979e-05	0.00524904
		cg24033122	0.88 (0.83-0.93)	1.30492e-05	0.00343477
	LAMB1	cg13031029	1.12 (1.07-1.16)	7.9214e-08	3.68893e-05
	MICA	cg07103722	1.17 (1.08-1.28)	0.000230084	0.025457
	MOG	cg00433866	0.82 (0.73-0.91)	0.000240398	0.025835
		cg01558785	0.80 (0.71-0.90)	0.000258926	0.0265685
		cg03564415	0.77 (0.67-0.89)	0.000319061	0.0297168
		cg04627110	0.91 (0.87-0.94)	6.051e-07	0.000250261
		cg05279622	0.91 (0.86-0.95)	0.000160414	0.0205171
		cg05813221	0.86 (0.79-0.93)	0.000192506	0.0223744
		cg06061002	0.88 (0.83-0.94)	0.000173781	0.0212575
		cg06122864	0.75 (0.64-0.88)	0.000381468	0.0340883
		cg06297863	0.77 (0.67-0.89)	0.000323663	0.0299917
		cg11358777	0.76 (0.65-0.88)	0.000353809	0.0319695
		cg12833048	0.86 (0.79-0.93)	0.000192862	0.0223744
		cg13682912	0.73 (0.62-0.87)	0.000429719	0.0371645
		cg15999796	0.72 (0.60-0.87)	0.000438636	0.0375779
		cg16118803	0.90 (0.85-0.95)	0.000165278	0.0208457
		cg19382714	0.72 (0.60-0.87)	0.000473699	0.0402024
		cg20198768	0.86 (0.80-0.93)	0.000189567	0.0223566
		cg21356040	0.63 (0.52-0.77)	7.30535e-06	0.00214
		cg23019585	0.89 (0.83-0.94)	0.000171737	0.0212513
		cg24938286	0.80 (0.71-0.90)	0.000271621	0.0271277
	MYT1L	cg00236305	0.80 (0.70-0.90)	0.000410421	0.0356955
		cg09022325	0.80 (0.70-0.90)	0.000410768	0.0356955
		cg21862353	0.91 (0.87-0.96)	0.00024593	0.0259685
		cg26094651	0.91 (0.87-0.96)	0.000179398	0.0215777
	NOTCH4	cg05996538	1.58 (1.27-1.97)	3.47318e-05	0.00778764
		cg24856537	1.94 (1.34-2.79)	0.000393872	0.0347257
	PRKCB	cg26685404	0.89 (0.84-0.95)	0.000549919	0.0460259
	PSORS1C1	cg01015008	0.82 (0.74-0.91)	0.000231275	0.025457
		cg01372898	0.89 (0.84-0.93)	4.67026e-06	0.00160242
		cg06136702	0.79 (0.70-0.90)	0.000280363	0.027282
		cg06321045	0.91 (0.87-0.96)	0.000157567	0.0205171
		cg06792428	1.08 (1.04-1.13)	0.000153429	0.0205171
		cg07384522	0.84 (0.77-0.92)	0.000211477	0.0237089
		cg22827724	1.19 (1.08-1.31)	0.000251239	0.0260743
		cg23505644	0.91 (0.87-0.96)	0.000158747	0.0205171
		cg24735489	0.91 (0.87-0.96)	0.000158185	0.0205171
	PXDN	cg19300414	1.34 (1.15-1.57)	0.000277021	0.027282
	RTEL1	cg00622799	1.76 (1.30-2.37)	0.000243271	0.0259685
		cg03339910	1.69 (1.28-2.24)	0.000250744	0.0260743
		cg05172940	0.81 (0.73-0.91)	0.000239624	0.025835
		cg08432509	0.75 (0.64-0.87)	0.000123446	0.0186835
		cg20597143	0.64 (0.52-0.80)	9.15696e-05	0.0157421
		cg27508960	0.76 (0.65-0.88)	0.000304957	0.0287071
	RYR1	cg22509027	0.86 (0.80-0.93)	0.000193566	0.0223744
	STAT3	cg07780782	1.20 (1.09-1.33)	0.000391469	0.0346822
	SUFU	cg07466585	1.17 (1.09-1.26)	3.17925e-05	0.00730904
		cg07787771	0.52 (0.37-0.74)	0.000269339	0.0271277
		cg09119776	1.39 (1.18-1.64)	9.34965e-05	0.0157421
		cg09135741	1.32 (1.13-1.53)	0.000409591	0.0356955
		cg11453585	0.83 (0.75-0.91)	6.45631e-05	0.0128857
		cg18661379	0.77 (0.66-0.89)	0.000496135	0.0419107
		cg19207017	0.58 (0.43-0.79)	0.000609797	0.049556
	TRIM26	cg02210602	0.53 (0.38-0.73)	0.000127994	0.0192118
		cg12600843	1.93 (1.37-2.71)	0.000148818	0.0205171
		cg23055081	0.56 (0.42-0.75)	9.70771e-05	0.0157421
	TRIM8	cg06662132	0.59 (0.44-0.78)	0.000200606	0.0229146
		cg22532475	1.12 (1.06-1.20)	0.000240301	0.025835
	ZFP57	cg00539542	1.13 (1.06-1.20)	0.000172004	0.0212513
		cg03200120	0.73 (0.61-0.87)	0.000437826	0.0375779
		cg10174063	1.10 (1.05-1.15)	0.000159612	0.0205171
		cg12463578	1.09 (1.04-1.14)	0.000154845	0.0205171
		cg26021304	0.93 (0.89-0.96)	0.000150959	0.0205171
	ZNF544	cg14386312	1.34 (1.15-1.55)	0.000107741	0.0170156
		cg26263766	1.39 (1.16-1.67)	0.000307126	0.0287527
CD	CYP21A2	cg18790646	0.34 (0.23-0.51)	9.12781e-08	0.000331558
	NOD2	cg01055281	0.30 (0.17-0.52)	1.47694e-05	0.0243856
		cg01068906	0.58 (0.49-0.70)	9.7289e-09	5.88988e-05
		cg08195491	0.63 (0.54-0.73)	4.5717e-09	4.15156e-05
		cg16771652	0.40 (0.27-0.59)	4.19891e-06	0.00847339
	SCARNA5	cg07618928	1.49 (1.26-1.77)	3.03069e-06	0.00786334
		cg23050873	1.40 (1.22-1.61)	1.87678e-06	0.00568102
		cg25479499	1.55 (1.29-1.87)	3.56341e-06	0.00808983
FinnGen Study
IBD	ABO	cg12020464	0.96 (0.94-0.99)	0.000957184	0.0384656
		cg14440550	0.96 (0.94-0.98)	0.00092163	0.0372019
	ACTB	cg05971148	0.67 (0.55-0.82)	7.1178e-05	0.00493769
	AEBP1	cg10873171	0.90 (0.85-0.95)	0.000523078	0.023293
	ATAD3A	cg13321900	1.19 (1.08-1.32)	0.000541479	0.0238198
	ATP2A1	cg04414917	0.85 (0.79-0.92)	7.95017e-05	0.00529739
		cg05966235	1.08 (1.04-1.13)	0.000421776	0.0193526
	ATXN2L	cg09754948	1.16 (1.07-1.26)	0.000632728	0.0269825
	BICD2	cg01028796	0.89 (0.83-0.95)	0.000191265	0.0100294
		cg02929681	0.84 (0.76-0.93)	0.000538911	0.0237888
		cg14181777	0.82 (0.74-0.92)	0.000472487	0.021355
		cg14655569	0.96 (0.94-0.98)	0.000165348	0.00904453
		cg21171704	0.91 (0.87-0.96)	0.000276723	0.0136286
	BRD2	cg02448295	1.11 (1.06-1.16)	1.57699e-05	0.00152841
		cg02471378	0.74 (0.63-0.88)	0.000451584	0.0204613
		cg06898831	1.30 (1.13-1.49)	0.000242817	0.0123618
		cg17451586	1.34 (1.16-1.54)	7.38201e-05	0.00502976
		cg26264318	1.31 (1.15-1.50)	5.37293e-05	0.00400737
		cg26953232	1.37 (1.17-1.61)	0.000111185	0.00676858
	BRWD1	cg06238570	0.90 (0.85-0.96)	0.000539078	0.0237888
	BTNL2	cg00331257	0.82 (0.75-0.90)	1.77896e-05	0.00170592
		cg02158755	1.45 (1.33-1.59)	1.27918e-15	2.31839e-12
		cg03100814	0.44 (0.32-0.59)	9.28529e-08	2.15752e-05
		cg08162948	0.90 (0.87-0.94)	5.27615e-07	8.69317e-05
		cg15290692	1.24 (1.12-1.38)	3.08696e-05	0.00248658
		cg15319032	1.22 (1.11-1.33)	1.93897e-05	0.00182083
		cg17385727	0.81 (0.74-0.89)	1.25574e-05	0.00126439
		cg18584440	0.96 (0.94-0.97)	1.66425e-07	3.38909e-05
		cg22451923	0.96 (0.94-0.97)	3.96741e-07	6.91398e-05
		cg26805579	0.96 (0.94-0.97)	3.92881e-07	6.91318e-05
	C10orf55	cg06521280	0.75 (0.63-0.88)	0.000403147	0.0186394
	CACNA1I	cg19287501	0.77 (0.68-0.87)	5.61822e-05	0.00415611
		cg23795178	0.74 (0.63-0.87)	0.000186463	0.00993955
	CACNA2D2	cg09451427	0.78 (0.67-0.90)	0.00117547	0.0460134
		cg22670759	0.89 (0.83-0.95)	0.000433795	0.0198038
	CAMK2A	cg02724909	1.21 (1.11-1.31)	1.23541e-05	0.00125087
		cg20710697	1.39 (1.16-1.67)	0.000331551	0.015855
	CAMK2G	cg07512258	1.26 (1.12-1.42)	0.000135319	0.00778576
	CCL2	cg16700758	1.30 (1.16-1.46)	4.21031e-06	0.00052626
		cg17864156	0.77 (0.70-0.86)	2.42599e-06	0.000345
	CCR6	cg09487078	1.37 (1.17-1.60)	8.9e-05	0.00577323
	CDSN	cg19222156	1.10 (1.04-1.17)	0.000801329	0.0328581
		cg23900141	1.14 (1.05-1.23)	0.00101084	0.0401763
	COL11A2	cg01693662	0.74 (0.62-0.88)	0.000679536	0.0285752
		cg03949284	0.80 (0.71-0.90)	0.000268224	0.013246
		cg08481075	0.80 (0.71-0.90)	0.000254877	0.0128316
		cg23895613	1.36 (1.14-1.62)	0.000652723	0.0276401
		cg24594224	0.92 (0.88-0.96)	7.00251e-05	0.00490014
	CORO1A	cg06038367	1.16 (1.07-1.26)	0.000308648	0.0149971
	CREM	cg04310649	0.75 (0.65-0.87)	0.000127434	0.00746535
		cg19215266	1.26 (1.14-1.40)	1.30275e-05	0.00129731
	CSF3	cg04193923	1.42 (1.16-1.72)	0.000522973	0.023293
	CXCR2	cg06547715	1.12 (1.05-1.19)	0.000619244	0.0266279
		cg14150666	1.06 (1.03-1.10)	0.000488736	0.0219798
	DDR1	cg09810078	0.78 (0.68-0.89)	0.000226776	0.0116764
		cg17879299	0.78 (0.68-0.89)	0.000230309	0.0118247
	DLD	cg17593404	1.26 (1.15-1.38)	1.12604e-06	0.000171498
	DNMT3A	cg06224893	0.93 (0.89-0.97)	0.000574794	0.0249822
		cg08493294	1.27 (1.10-1.47)	0.00115489	0.0453056
		cg10614445	0.84 (0.76-0.93)	0.000738807	0.0305711
		cg13558695	1.24 (1.09-1.41)	0.000919638	0.0372019
		cg17742416	1.37 (1.15-1.62)	0.00033026	0.015835
	EDN3	cg02081277	1.24 (1.12-1.37)	3.60092e-05	0.00283752
		cg04048259	1.27 (1.13-1.43)	5.57266e-05	0.0041393
		cg08318212	1.43 (1.18-1.74)	0.000319049	0.0153952
		cg09005679	1.22 (1.11-1.34)	2.94972e-05	0.00240657
		cg10469717	1.23 (1.11-1.37)	9.99471e-05	0.00624635
		cg16205854	1.20 (1.10-1.30)	2.14381e-05	0.00195248
		cg17146570	1.32 (1.13-1.54)	0.000407536	0.0187944
		cg20057633	0.75 (0.65-0.87)	0.000107277	0.0065908
		cg20910807	1.20 (1.10-1.31)	2.33855e-05	0.00203768
	ERBB2	cg05616858	1.17 (1.09-1.27)	3.82695e-05	0.00298519
		cg14187895	1.26 (1.12-1.41)	8.95099e-05	0.00577323
		cg22018815	0.79 (0.70-0.89)	0.000148038	0.00833652
		cg26615017	0.76 (0.65-0.88)	0.000411199	0.0189151
	FADS1	cg03735013	0.81 (0.72-0.91)	0.000390411	0.0182321
		cg14725641	0.88 (0.82-0.94)	0.000166647	0.00904453
		cg16213375	0.87 (0.81-0.94)	0.000165976	0.00904453
		cg25326896	0.84 (0.77-0.92)	0.000252198	0.0127322
	FADS2	cg19610905	0.92 (0.89-0.95)	5.12774e-06	0.000623727
	FCGR3A	cg04384208	1.20 (1.12-1.29)	7.05471e-07	0.00011315
	FURIN	cg00207731	1.22 (1.08-1.38)	0.00120727	0.0471565
	GABBR1	cg02824029	0.80 (0.71-0.91)	0.000712553	0.0296881
	GMPPB	cg15565533	1.56 (1.29-1.87)	2.68244e-06	0.000371119
	GPX1	cg05055782	0.58 (0.47-0.73)	2.53302e-06	0.000355879
		cg05551922	0.56 (0.44-0.72)	5.79923e-06	0.000686963
		cg07274523	0.79 (0.75-0.83)	3.33886e-21	3.20737e-17
		cg24011261	0.51 (0.41-0.64)	8.44563e-09	3.40153e-06
	GRID1	cg02632490	0.92 (0.89-0.96)	0.000319389	0.0153952
		cg14368220	0.95 (0.93-0.98)	0.000283539	0.0138514
	HLA-A	cg15319255	0.79 (0.73-0.85)	4.34445e-10	2.53996e-07
		cg17678719	1.63 (1.34-1.99)	9.52433e-07	0.000148809
		cg20408505	0.88 (0.81-0.95)	0.000806189	0.0329828
	HLA-B	cg18996202	0.80 (0.75-0.85)	2.03779e-11	1.67877e-08
	HLA-C	cg11247343	1.18 (1.09-1.27)	1.44656e-05	0.00142487
	HLA-DMB	cg20600379	0.80 (0.71-0.90)	0.000162488	0.00892403
	HLA-DOA	cg05281796	0.93 (0.91-0.96)	1.40406e-06	0.000208584
		cg06954660	0.79 (0.71-0.88)	1.26615e-05	0.00126783
	HLA-DPB1	cg13581859	0.86 (0.79-0.94)	0.000856781	0.0348168
	HLA-DQA2	cg02293354	1.65 (1.38-1.97)	2.68543e-08	9.54328e-06
		cg22812614	1.16 (1.13-1.20)	3.53937e-21	3.20737e-17
	HLA-DQB1	cg01745539	1.14 (1.11-1.18)	7.72192e-17	1.7494e-13
		cg03202060	0.89 (0.87-0.92)	3.3042e-17	8.55504e-14
		cg08964730	1.26 (1.19-1.34)	2.05086e-14	2.85921e-11
	HLA-DQB2	cg23418102	1.46 (1.26-1.69)	3.72225e-07	6.74621e-05
	HLA-DRA	cg00528492	0.81 (0.75-0.86)	1.28617e-09	6.30016e-07
		cg05500783	0.77 (0.71-0.84)	6.80968e-09	2.80497e-06
		cg13022993	0.77 (0.69-0.85)	1.18504e-06	0.000178981
	HLA-E	cg12700271	1.28 (1.15-1.41)	2.88574e-06	0.000393242
		cg15816267	1.70 (1.36-2.12)	3.58903e-06	0.000464625
		cg20649689	1.06 (1.04-1.08)	2.32325e-08	8.5932e-06
	HLA-G	cg23611220	0.86 (0.79-0.93)	0.000151069	0.00840477
	HLA-H	cg01062395	0.78 (0.68-0.89)	0.000391319	0.0182321
		cg01723291	0.84 (0.77-0.92)	0.000151178	0.00840477
	HLA-J	cg23026024	0.73 (0.61-0.87)	0.00062166	0.0266359
		cg27235034	0.86 (0.80-0.93)	0.00012541	0.00742788
	HLA-L	cg02282626	0.80 (0.74-0.86)	9.38211e-09	3.69655e-06
		cg02309335	0.78 (0.71-0.85)	2.47771e-08	8.9812e-06
		cg12007166	0.72 (0.63-0.82)	4.8315e-07	8.03359e-05
		cg23164681	0.81 (0.74-0.88)	4.96613e-06	0.000612287
		cg23721712	0.73 (0.65-0.83)	2.05538e-07	4.00556e-05
		cg25643819	0.76 (0.69-0.84)	5.8158e-08	1.52762e-05
		cg27011480	0.67 (0.56-0.79)	4.43099e-06	0.00055005
		cg27020253	0.85 (0.81-0.89)	9.51105e-10	5.22359e-07
	IL6	cg05265849	0.95 (0.92-0.98)	0.00064419	0.0273522
		cg13104385	0.95 (0.93-0.98)	0.000631229	0.0269821
	IRF1	cg15375424	0.65 (0.55-0.76)	6.56337e-08	1.67542e-05
		cg15421363	0.73 (0.66-0.81)	1.0903e-09	5.64589e-07
	IRF5	cg00140447	0.78 (0.70-0.87)	8.06828e-06	0.00088624
		cg04864179	0.80 (0.73-0.87)	1.2565e-06	0.000188206
		cg06630958	0.69 (0.58-0.82)	3.02537e-05	0.00244785
		cg12816198	1.15 (1.09-1.22)	2.39438e-07	4.56797e-05
		cg14349538	0.78 (0.70-0.86)	2.43655e-06	0.000345
		cg22630713	0.66 (0.54-0.81)	6.28385e-05	0.00453739
		cg26616347	0.75 (0.66-0.85)	5.90108e-06	0.000689326
	ITGAL	cg09099830	0.88 (0.83-0.93)	1.84982e-05	0.0017553
		cg24033122	0.93 (0.89-0.96)	1.12885e-05	0.0011691
	JAK2	cg20394284	1.18 (1.12-1.25)	1.04885e-09	5.59099e-07
	KCNQ2	cg01378999	1.13 (1.05-1.21)	0.000793594	0.0326889
	LIPA	cg12529006	0.90 (0.85-0.95)	0.000101642	0.00628725
	LPP	cg04103706	0.95 (0.92-0.98)	0.000241311	0.0123198
	MAP4K4	cg01611777	1.19 (1.08-1.32)	0.000615826	0.0265743
	MAPRE1	cg11800794	1.26 (1.10-1.44)	0.000695446	0.0291091
	MICA	cg11268327	1.05 (1.03-1.07)	2.28605e-05	0.00200921
		cg13139838	0.79 (0.69-0.90)	0.000340518	0.0161983
	MIR125B1	cg24150623	0.86 (0.79-0.94)	0.000539461	0.0237888
	MIR346	cg02632490	0.92 (0.89-0.96)	0.000319389	0.0153952
		cg14368220	0.95 (0.93-0.98)	0.000283539	0.0138514
	MOG	cg06301399	0.83 (0.76-0.90)	2.26837e-05	0.00200921
	NOTCH1	cg13659914	1.31 (1.12-1.52)	0.000581406	0.0252091
	NOTCH4	cg24856537	1.73 (1.36-2.21)	8.67818e-06	0.00094749
	NRG3	cg25655578	0.92 (0.88-0.97)	0.00100194	0.039998
	PACS2	cg21543270	1.15 (1.07-1.23)	5.89133e-05	0.00434043
	PGAP3	cg03815147	0.90 (0.85-0.95)	0.000130868	0.00762652
		cg05616858	1.17 (1.09-1.27)	3.82695e-05	0.00298519
		cg14187895	1.26 (1.12-1.41)	8.95099e-05	0.00577323
		cg19758448	1.12 (1.06-1.18)	2.53286e-05	0.00214512
	PITX1	cg21614303	1.41 (1.15-1.71)	0.000730338	0.0302898
	PLAU	cg04939496	0.85 (0.79-0.92)	2.09378e-05	0.0019268
		cg06521280	0.75 (0.63-0.88)	0.000403147	0.0186394
	PNKD	cg01329789	0.72 (0.60-0.87)	0.000568049	0.0247484
		cg04880052	0.85 (0.77-0.93)	0.000338569	0.0161479
		cg05991184	1.31 (1.12-1.55)	0.00097125	0.0389445
		cg13835894	0.86 (0.79-0.92)	6.12275e-05	0.00445799
		cg18259342	0.93 (0.90-0.97)	0.00019256	0.0100294
	POLR2A	cg22685463	0.81 (0.72-0.92)	0.000672498	0.028345
	PRKCB	cg26685404	0.92 (0.89-0.96)	2.74583e-05	0.00229334
	PRR3	cg04064094	1.24 (1.10-1.39)	0.000566179	0.0247484
	PSORS1C1	cg07414487	1.05 (1.02-1.07)	0.000189629	0.0100199
		cg19222156	1.10 (1.04-1.17)	0.000801329	0.0328581
		cg23900141	1.14 (1.05-1.23)	0.00101084	0.0401763
	PSORS1C2	cg07414487	1.05 (1.02-1.07)	0.000189629	0.0100199
	PVT1	cg01940297	1.14 (1.07-1.20)	2.42759e-05	0.00208519
		cg03566001	1.08 (1.04-1.12)	0.000262553	0.0130728
		cg05076730	1.45 (1.18-1.79)	0.000474943	0.0214126
		cg07084941	1.19 (1.09-1.29)	3.83772e-05	0.00298519
		cg26180383	1.21 (1.10-1.32)	4.94909e-05	0.00372188
	RNF5	cg20980321	0.71 (0.60-0.84)	0.000116194	0.00699636
	RTEL1	cg00622799	1.74 (1.37-2.21)	5.33676e-06	0.000640743
		cg03339910	1.61 (1.31-1.98)	5.97132e-06	0.000689326
		cg05172940	0.82 (0.76-0.89)	4.28253e-07	7.32231e-05
		cg08432509	0.77 (0.70-0.85)	4.59691e-07	7.78639e-05
		cg20597143	0.70 (0.60-0.81)	3.89433e-06	0.000493573
	SBF1	cg01781850	1.29 (1.11-1.51)	0.00114307	0.0449394
	SCARNA5	cg07618928	1.16 (1.08-1.25)	5.15747e-05	0.00386256
		cg23050873	1.14 (1.07-1.21)	3.93149e-05	0.0030091
		cg25479499	1.18 (1.09-1.28)	6.0931e-05	0.00445799
	SH2B1	cg06941159	1.06 (1.03-1.10)	0.000363412	0.0170735
		cg08761264	0.88 (0.82-0.95)	0.000545822	0.0239527
	SLC22A5	cg19040266	0.76 (0.68-0.84)	4.65549e-08	1.27843e-05
	SLC25A15	cg23211791	0.79 (0.68-0.90)	0.000668846	0.0282568
	SMAD3	cg24032190	1.15 (1.06-1.24)	0.000341903	0.0162216
	SMARCE1	cg07438660	0.88 (0.84-0.93)	4.09397e-06	0.000515272
	STAT3	cg06270615	1.13 (1.09-1.18)	8.74151e-10	4.95098e-07
		cg17833746	0.68 (0.59-0.79)	7.93664e-07	0.000126179
		cg24718015	0.74 (0.65-0.84)	2.99556e-06	0.00040216
	STAT5A	cg03001305	0.67 (0.55-0.83)	0.00023998	0.0122864
		cg05117208	1.46 (1.20-1.78)	0.000189167	0.0100199
		cg20388732	1.37 (1.17-1.59)	7.2757e-05	0.00498808
	STAT5B	cg18810026	1.27 (1.14-1.42)	2.64331e-05	0.00222825
	STON1-GTF2A1L	cg07289618	1.32 (1.12-1.55)	0.000691467	0.0290096
		cg07570181	1.33 (1.13-1.57)	0.000704931	0.0294382
		cg25061755	1.18 (1.08-1.29)	0.000265905	0.0131674
	SYNGAP1	cg06681810	1.14 (1.05-1.23)	0.00121776	0.0474638
	TMEM163	cg11292593	0.79 (0.70-0.88)	3.21949e-05	0.00257049
		cg12500956	0.93 (0.90-0.96)	5.89003e-06	0.000689326
	TNXB	cg03130418	1.25 (1.11-1.40)	0.000192495	0.0100294
		cg04344233	0.71 (0.62-0.83)	9.13702e-06	0.00098571
		cg17066403	1.51 (1.18-1.93)	0.000982137	0.0392942
	TRIM26	cg06400745	1.40 (1.23-1.59)	4.82873e-07	8.03359e-05
		cg12600843	1.36 (1.14-1.62)	0.00050828	0.0227458
		cg12663302	1.38 (1.17-1.63)	0.000122211	0.00731007
	TRIM39	cg02007150	0.77 (0.67-0.89)	0.000243804	0.0123773
	TRPA1	cg09514401	1.13 (1.05-1.23)	0.00128417	0.0498381
	TYK2	cg26265787	1.23 (1.09-1.38)	0.000842806	0.0343259
	UBE2L3	cg06850285	1.30 (1.13-1.49)	0.000219801	0.0113495
		cg17274080	1.30 (1.13-1.48)	0.00017988	0.00961697
		cg25421647	1.22 (1.11-1.35)	6.41739e-05	0.00461543
		cg26844104	1.15 (1.06-1.24)	0.000400441	0.0186092
		cg26979056	1.36 (1.13-1.63)	0.00111593	0.0439935
UC	ACTB	cg05971148	0.67 (0.54-0.84)	0.000519949	0.0300132
	ATP2A1	cg04414917	0.85 (0.77-0.93)	0.000712405	0.037864
	BICD2	cg01028796	0.87 (0.81-0.94)	0.000365676	0.0232273
		cg02929681	0.81 (0.72-0.92)	0.000699658	0.0374059
		cg14181777	0.80 (0.70-0.91)	0.000862452	0.0441556
		cg14655569	0.95 (0.92-0.98)	0.000226851	0.0161233
		cg21171704	0.90 (0.84-0.95)	0.000380831	0.023883
	BRD2	cg06898831	1.33 (1.12-1.57)	0.000800912	0.0413553
		cg17451586	1.35 (1.14-1.60)	0.000542658	0.0309281
		cg26264318	1.32 (1.13-1.54)	0.000450866	0.0270579
		cg26953232	1.38 (1.15-1.66)	0.000692573	0.0371366
	BTNL2	cg02158755	1.70 (1.51-1.92)	2.32664e-18	3.84537e-15
		cg03100814	0.32 (0.21-0.48)	3.59475e-08	9.17624e-06
		cg08162948	0.92 (0.88-0.96)	0.00053741	0.0307256
		cg18584440	0.97 (0.95-0.98)	0.000414859	0.0254119
		cg22451923	0.97 (0.95-0.99)	0.000686576	0.0370505
		cg26805579	0.97 (0.95-0.99)	0.000685178	0.0370505
	CACNA1I	cg19287501	0.76 (0.66-0.89)	0.000415025	0.0254119
		cg23795178	0.73 (0.60-0.88)	0.00100334	0.0498205
	CAMK2A	cg02724909	1.22 (1.10-1.35)	0.00012253	0.010426
	CCHCR1	cg13426857	1.14 (1.08-1.20)	7.78005e-07	0.000148427
	CCL2	cg16700758	1.34 (1.17-1.54)	1.8829e-05	0.00213285
		cg17864156	0.75 (0.66-0.85)	1.25764e-05	0.0015095
	CCR6	cg09487078	1.39 (1.16-1.67)	0.000444795	0.0268715
	CFB	cg12124018	0.61 (0.51-0.74)	5.20332e-07	0.000107443
	COL11A2	cg00866054	1.13 (1.05-1.22)	0.000891583	0.0453172
		cg00933415	0.77 (0.67-0.89)	0.000310611	0.0204525
		cg03562759	1.35 (1.16-1.58)	0.000128437	0.0106651
		cg10537192	0.82 (0.73-0.91)	0.000211577	0.0154001
		cg20592734	1.23 (1.11-1.36)	4.71853e-05	0.00469883
	COL12A1	cg11100581	0.78 (0.68-0.90)	0.000761782	0.0399033
	CORO1A	cg06038367	1.24 (1.12-1.38)	3.16919e-05	0.00332014
	CREM	cg19215266	1.23 (1.09-1.39)	0.000991516	0.0495048
	CSF3	cg04193923	1.49 (1.17-1.88)	0.000983086	0.0492195
	CSNK2B	cg12608306	1.95 (1.49-2.55)	1.06629e-06	0.000187625
	CYP2U1	cg15700776	0.92 (0.87-0.96)	0.000582478	0.0328873
		cg25054154	0.89 (0.83-0.95)	0.000455264	0.0272317
	DDR1	cg19178509	1.13 (1.06-1.21)	0.00031939	0.0208224
	EDN3	cg02081277	1.27 (1.12-1.44)	0.000154833	0.0119172
		cg04048259	1.30 (1.13-1.50)	0.000211546	0.0154001
		cg08318212	1.49 (1.18-1.87)	0.000774212	0.0403213
		cg09005679	1.24 (1.11-1.39)	0.000134477	0.0109787
		cg16205854	1.22 (1.10-1.35)	0.000107552	0.00938952
		cg20057633	0.73 (0.61-0.87)	0.00036653	0.0232273
		cg20910807	1.23 (1.11-1.36)	0.000114273	0.00976928
	ERBB2	cg05616858	1.21 (1.10-1.32)	8.4152e-05	0.00755035
		cg14187895	1.31 (1.14-1.50)	0.000172157	0.0130007
		cg16557858	0.79 (0.70-0.89)	0.000131868	0.0108144
		cg22018815	0.77 (0.66-0.89)	0.000546631	0.0310569
	FADS1	cg14725641	0.86 (0.79-0.94)	0.000646102	0.0358102
		cg16213375	0.86 (0.79-0.94)	0.00074368	0.039068
		cg25326896	0.82 (0.74-0.92)	0.000859451	0.0441266
	FADS2	cg19610905	0.91 (0.87-0.95)	2.92242e-05	0.00309742
	GMPPB	cg15565533	1.76 (1.40-2.23)	1.65085e-06	0.000274496
	GPX1	cg05055782	0.52 (0.39-0.68)	2.48893e-06	0.00038555
		cg05551922	0.49 (0.36-0.67)	5.68715e-06	0.000792906
		cg07274523	0.77 (0.72-0.81)	1.2949e-18	2.60764e-15
		cg18642234	0.62 (0.53-0.74)	2.92552e-08	7.79738e-06
		cg24011261	0.47 (0.36-0.62)	2.1756e-08	5.97433e-06
	GRIN3B	cg02582520	0.75 (0.63-0.89)	0.000865976	0.0442111
	HCG27	cg03921216	0.91 (0.87-0.96)	0.000721908	0.0382569
		cg24023453	0.70 (0.57-0.87)	0.000921251	0.0465091
		cg27536700	0.93 (0.90-0.97)	0.000664488	0.0366054
	HCP5	cg18064475	1.57 (1.24-1.99)	0.000191492	0.0141657
	HLA-A	cg11808100	1.11 (1.05-1.17)	0.000145004	0.0114494
		cg15319255	0.79 (0.72-0.86)	2.4615e-07	5.50768e-05
		cg17678719	1.58 (1.27-1.95)	2.97464e-05	0.00313444
	HLA-B	cg18996202	0.81 (0.75-0.87)	5.09905e-08	1.24885e-05
	HLA-C	cg17974398	0.82 (0.75-0.89)	3.5085e-06	0.000525521
	HLA-DMA	cg09713850	0.88 (0.83-0.94)	0.000124989	0.0105363
	HLA-DOA	cg00988577	0.62 (0.49-0.79)	0.000102474	0.0090157
		cg04615290	0.76 (0.66-0.88)	0.000154562	0.0119172
		cg05281796	0.91 (0.88-0.94)	3.79822e-08	9.56097e-06
		cg06954660	0.72 (0.63-0.82)	1.25057e-06	0.00021586
		cg08147094	0.88 (0.83-0.94)	0.000162969	0.0124627
		cg13132775	0.85 (0.78-0.93)	0.000210097	0.0154001
		cg14686676	1.17 (1.08-1.27)	0.000146918	0.011527
		cg17313945	0.86 (0.79-0.92)	5.36497e-05	0.00517206
		cg18030265	1.70 (1.32-2.20)	3.6366e-05	0.00372371
		cg20024110	0.91 (0.86-0.95)	0.000143621	0.0114444
		cg27193345	0.69 (0.55-0.85)	0.000629643	0.0350051
	HLA-DPA1	cg12865025	0.88 (0.82-0.95)	0.000528668	0.0303214
	HLA-DPB1	cg01991743	0.93 (0.90-0.96)	4.71254e-05	0.00469883
		cg12865025	0.88 (0.82-0.95)	0.000528668	0.0303214
		cg13581859	0.80 (0.71-0.89)	6.02059e-05	0.00571294
	HLA-DQA1	cg13778567	0.80 (0.76-0.83)	2.38491e-26	1.66084e-22
	HLA-DQA2	cg06598146	0.58 (0.49-0.69)	2.28455e-09	7.52823e-07
		cg22812614	1.24 (1.19-1.29)	6.13446e-27	1.11181e-22
	HLA-DQB1	cg01745539	1.19 (1.14-1.23)	4.13651e-19	9.37127e-16
		cg03202060	0.86 (0.84-0.89)	1.34705e-19	3.48772e-16
		cg05724777	0.80 (0.76-0.84)	7.10316e-16	7.15209e-13
		cg13353717	0.86 (0.83-0.89)	2.0456e-16	2.47164e-13
		cg22233843	0.84 (0.81-0.88)	1.05839e-15	9.93994e-13
		cg22984282	0.85 (0.82-0.88)	2.82616e-16	3.20134e-13
	HLA-DRA	cg13022993	0.66 (0.57-0.76)	3.10183e-09	9.69268e-07
	HLA-DRB1	cg04601775	0.84 (0.80-0.88)	4.54482e-12	2.28807e-09
		cg10632894	0.87 (0.84-0.91)	6.71355e-14	4.67986e-11
		cg14645244	0.89 (0.87-0.92)	4.48792e-13	2.62384e-10
		cg15982117	0.89 (0.86-0.92)	5.22007e-13	2.95652e-10
	HLA-E	cg12700271	1.25 (1.11-1.41)	0.000193741	0.0142738
		cg15816267	1.63 (1.28-2.07)	6.47216e-05	0.00601546
		cg20649689	1.04 (1.02-1.07)	0.000214327	0.0154759
	HLA-G	cg22257941	0.75 (0.64-0.88)	0.000519982	0.0300132
		cg23611220	0.77 (0.69-0.85)	3.90134e-07	8.31858e-05
	HLA-H	cg01062395	0.65 (0.54-0.78)	7.11055e-06	0.000927134
		cg01723291	0.74 (0.66-0.83)	5.21681e-07	0.000107443
		cg04458159	0.90 (0.85-0.95)	0.000246825	0.016962
		cg11406274	0.91 (0.87-0.96)	0.00022905	0.016216
	HLA-J	cg27235034	0.77 (0.70-0.85)	2.94507e-07	6.43089e-05
	HLA-L	cg02282626	0.80 (0.73-0.88)	2.52043e-06	0.000387121
		cg02309335	0.78 (0.71-0.87)	3.96275e-06	0.000583909
		cg12007166	0.73 (0.63-0.84)	1.77193e-05	0.00203256
		cg23164681	0.84 (0.76-0.93)	0.000796842	0.0412628
		cg23721712	0.74 (0.65-0.85)	1.13033e-05	0.0013749
		cg25643819	0.77 (0.68-0.86)	5.98353e-06	0.0008033
		cg27011480	0.68 (0.56-0.82)	6.14268e-05	0.00579843
	IRF1	cg15375424	0.64 (0.54-0.77)	1.24002e-06	0.00021586
		cg15421363	0.73 (0.65-0.82)	1.8279e-07	4.19352e-05
		cg17394978	0.83 (0.78-0.88)	6.59845e-09	1.99317e-06
	IRF5	cg00140447	0.74 (0.65-0.85)	1.55193e-05	0.00180303
		cg04864179	0.77 (0.69-0.86)	2.84545e-06	0.00043337
		cg06630958	0.65 (0.52-0.80)	4.80247e-05	0.00475628
		cg12816198	1.18 (1.11-1.27)	6.78116e-07	0.000136076
		cg14349538	0.74 (0.65-0.84)	5.08313e-06	0.000731163
		cg22630713	0.62 (0.49-0.79)	0.000110753	0.00955852
		cg26616347	0.71 (0.61-0.83)	1.11059e-05	0.00136003
	ITGAL	cg09099830	0.85 (0.79-0.91)	1.43455e-05	0.0016883
		cg24033122	0.91 (0.87-0.95)	8.52478e-06	0.00110359
	ITGB3	cg12537162	1.20 (1.08-1.34)	0.000742529	0.039068
		cg17185639	1.13 (1.06-1.22)	0.000508015	0.0296054
	JAK2	cg02405213	0.92 (0.89-0.95)	2.39301e-07	5.42136e-05
		cg20394284	1.18 (1.10-1.26)	6.90743e-07	0.000136076
	LIPA	cg12529006	0.89 (0.83-0.95)	0.000999936	0.049788
	NOTCH4	cg24856537	1.90 (1.43-2.54)	1.23781e-05	0.00149561
	OPRL1	cg19266578	0.82 (0.73-0.92)	0.00070727	0.0377016
	PACS2	cg21543270	1.21 (1.11-1.31)	1.35384e-05	0.00161427
	PGAP3	cg03815147	0.88 (0.83-0.94)	0.000166189	0.0126555
		cg05616858	1.21 (1.10-1.32)	8.4152e-05	0.00755035
		cg14187895	1.31 (1.14-1.50)	0.000172157	0.0130007
		cg19758448	1.14 (1.07-1.21)	5.62888e-05	0.00536936
	PITX1	cg21614303	1.56 (1.22-2.00)	0.000407334	0.0252826
	PNKD	cg01329789	0.62 (0.49-0.79)	0.000102165	0.0090157
		cg04880052	0.80 (0.72-0.90)	0.000125936	0.010567
		cg05991184	1.44 (1.17-1.76)	0.000448044	0.0269779
		cg13835894	0.79 (0.72-0.87)	1.92636e-06	0.000311727
	PNOC	cg03066788	1.07 (1.03-1.12)	0.000824044	0.0424289
		cg03642518	1.11 (1.04-1.17)	0.000895143	0.0453172
		cg22679014	1.13 (1.05-1.22)	0.000967886	0.0485927
	POU5F1	cg22994781	1.11 (1.05-1.18)	0.000107759	0.00938952
	PRKCB	cg26685404	0.91 (0.87-0.95)	6.81982e-05	0.00624255
	PRR3	cg04064094	1.47 (1.25-1.73)	4.39718e-06	0.000639216
	PRRT1	cg02429905	0.55 (0.42-0.72)	9.49354e-06	0.0012117
	PSORS1C1	cg07414487	1.07 (1.04-1.10)	1.1044e-05	0.00136003
	PSORS1C2	cg07414487	1.07 (1.04-1.10)	1.1044e-05	0.00136003
	PSORS1C3	cg15947697	1.07 (1.03-1.11)	0.000654359	0.0361573
		cg16055410	1.65 (1.27-2.13)	0.000142458	0.0114244
	PVT1	cg01940297	1.14 (1.06-1.22)	0.000496618	0.0291285
		cg07084941	1.19 (1.08-1.31)	0.000618738	0.0347183
		cg26180383	1.21 (1.08-1.35)	0.000737052	0.0389456
	RTEL1	cg00622799	1.98 (1.47-2.66)	5.73111e-06	0.000792906
		cg03339910	1.76 (1.37-2.26)	9.94416e-06	0.00126034
		cg08432509	0.74 (0.65-0.83)	1.28072e-06	0.000217726
		cg20597143	0.66 (0.55-0.79)	9.12009e-06	0.00117229
	RXRB	cg04770660	0.85 (0.78-0.92)	3.29418e-05	0.00341164
	SLC22A5	cg06968155	1.23 (1.11-1.37)	0.000128871	0.0106651
		cg07538946	1.24 (1.11-1.39)	0.000137983	0.0111722
		cg19040266	0.80 (0.71-0.90)	0.000141722	0.0114158
	SLC44A4	cg20370184	1.05 (1.02-1.08)	0.00067952	0.0370505
		cg20544437	1.16 (1.06-1.27)	0.000894294	0.0453172
	STAT3	cg06270615	1.12 (1.07-1.18)	3.87166e-06	0.000575164
		cg17833746	0.71 (0.60-0.84)	5.44076e-05	0.00521738
		cg24718015	0.76 (0.66-0.88)	0.000247074	0.016962
	STAT5B	cg18810026	1.26 (1.10-1.44)	0.000679039	0.0370505
	STON1-GTF2A1L	cg06092244	1.16 (1.07-1.26)	0.000265084	0.0179939
		cg07289618	1.39 (1.14-1.69)	0.00096158	0.0484102
		cg25061755	1.22 (1.09-1.36)	0.000384933	0.024057
	SYNGAP1	cg06681810	1.18 (1.07-1.29)	0.000770893	0.0402641
	TCF19	cg13426857	1.14 (1.08-1.20)	7.78005e-07	0.000148427
		cg23819653	0.84 (0.78-0.90)	1.2854e-06	0.000217726
	TMEM163	cg11292593	0.73 (0.64-0.84)	1.3747e-05	0.00162844
		cg12500956	0.92 (0.88-0.95)	3.40935e-06	0.000514925
	TNXB	cg04344233	0.66 (0.55-0.79)	5.41729e-06	0.000773094
	TRIM26	cg06400745	1.38 (1.19-1.59)	1.77138e-05	0.00203256
		cg12663302	1.43 (1.18-1.73)	0.000339016	0.021944
		cg23055081	0.71 (0.59-0.86)	0.000283706	0.0191148
	TRPV4	cg03437675	0.82 (0.73-0.92)	0.00048909	0.0289682
	ZAP70	cg07682434	1.14 (1.06-1.22)	0.000413346	0.0254119
		cg14247635	1.16 (1.07-1.27)	0.000500677	0.0292718
CD	ABCG2	cg24207176	1.21 (1.10-1.33)	0.000154278	0.019691
	BRD2	cg02448295	1.30 (1.18-1.42)	3.24367e-08	0.000146971
		cg07794698	1.45 (1.18-1.78)	0.000465176	0.0441405
	BTBD16	cg05683857	0.79 (0.70-0.90)	0.000339299	0.0351397
		cg14473793	0.75 (0.64-0.88)	0.000472564	0.0446081
		cg18018603	0.87 (0.80-0.93)	0.000251111	0.0289882
	BTNL2	cg00978102	0.54 (0.40-0.73)	7.16349e-05	0.0114895
		cg01584389	0.53 (0.39-0.73)	8.23543e-05	0.0126951
		cg06259800	1.76 (1.34-2.30)	4.50473e-05	0.00802639
		cg15815970	0.44 (0.30-0.64)	1.32251e-05	0.00323907
		cg19117063	1.13 (1.08-1.18)	4.18017e-07	0.000541153
		cg26657086	0.49 (0.34-0.71)	0.000199783	0.0244653
	CAMK2G	cg00564723	0.74 (0.65-0.85)	1.48038e-05	0.00357739
		cg07512258	1.53 (1.20-1.95)	0.000527727	0.0483057
	CDSN	cg06792428	0.90 (0.86-0.95)	2.3554e-05	0.00517082
		cg07384522	1.25 (1.13-1.40)	3.84098e-05	0.00703171
		cg08424423	1.95 (1.49-2.54)	8.17154e-07	0.000673181
	COL11A2	cg11960243	0.92 (0.88-0.97)	0.000510072	0.0476523
		cg14782559	1.09 (1.05-1.15)	0.000100155	0.0138566
	CREM	cg19215266	1.56 (1.26-1.93)	4.85684e-05	0.00846398
	GPX1	cg07274523	0.83 (0.76-0.91)	0.000108656	0.0148066
	HLA-A	cg11946459	0.85 (0.77-0.93)	0.000414568	0.0403959
	HLA-C	cg11247343	1.39 (1.19-1.63)	2.53325e-05	0.00519447
	HLA-DMB	cg20600379	0.57 (0.44-0.73)	6.82053e-06	0.00187296
	HLA-DQA2	cg01244342	1.71 (1.38-2.12)	7.51898e-07	0.000673181
	HLA-DQB1	cg09555323	0.44 (0.32-0.62)	1.55959e-06	0.000763945
		cg10846853	0.72 (0.64-0.82)	6.78044e-07	0.000646783
		cg23464743	1.15 (1.08-1.23)	4.51717e-05	0.00802639
	HLA-DQB2	cg02964065	0.62 (0.48-0.80)	0.000286205	0.0316292
	HLA-L	cg02282626	0.75 (0.65-0.87)	0.000172142	0.0215165
		cg02309335	0.73 (0.62-0.86)	0.000208197	0.0250373
		cg21622025	0.84 (0.77-0.92)	8.86512e-05	0.0130388
		cg23164681	0.67 (0.55-0.81)	2.55081e-05	0.00519447
		cg23721712	0.68 (0.55-0.84)	0.000330511	0.0346254
	IRF1	cg00255919	0.90 (0.86-0.95)	8.73079e-05	0.0129702
		cg15375424	0.62 (0.48-0.81)	0.000519112	0.0479993
		cg15421363	0.69 (0.58-0.84)	0.000128816	0.0166762
		cg17394978	0.81 (0.73-0.90)	0.000115476	0.0153988
		cg21138405	0.90 (0.86-0.95)	8.69401e-05	0.0129702
	LEPR	cg14976592	1.19 (1.08-1.31)	0.000545279	0.048924
	MICA	cg13139838	0.60 (0.45-0.79)	0.000283131	0.0314814
	MOG	cg01644592	0.83 (0.75-0.92)	0.000381644	0.0384273
		cg06301399	0.73 (0.62-0.87)	0.000536457	0.048858
	MSH5	cg24542360	0.67 (0.54-0.83)	0.000218286	0.0260277
	NOD2	cg01055281	0.32 (0.18-0.57)	0.000123041	0.0161063
		cg01068906	0.60 (0.49-0.74)	2.38668e-06	0.000940353
		cg08195491	0.64 (0.54-0.77)	1.69025e-06	0.00078549
	NOTCH4	cg05973262	0.53 (0.38-0.73)	0.00011686	0.0154597
		cg06815976	1.49 (1.23-1.81)	5.67207e-05	0.00934551
		cg13721764	0.61 (0.49-0.77)	1.96052e-05	0.00449779
		cg25317746	0.51 (0.39-0.66)	2.97158e-07	0.000414285
	PLAU	cg04939496	0.76 (0.65-0.88)	0.000255299	0.0291049
	PSORS1C1	cg06792428	0.90 (0.86-0.95)	2.3554e-05	0.00517082
		cg07384522	1.25 (1.13-1.40)	3.84098e-05	0.00703171
		cg08424423	1.95 (1.49-2.54)	8.17154e-07	0.000673181
		cg24032445	0.75 (0.65-0.88)	0.000235333	0.0275172
		cg26965877	0.90 (0.85-0.95)	9.6266e-05	0.0137577
	PSORS1C2	cg24032445	0.75 (0.65-0.88)	0.000235333	0.0275172
		cg26965877	0.90 (0.85-0.95)	9.6266e-05	0.0137577
	RNF5	cg20980321	0.53 (0.37-0.75)	0.000336451	0.0350451
	RXRB	cg11930353	0.61 (0.47-0.81)	0.000503776	0.047308
	S100B	cg13139986	1.23 (1.11-1.36)	9.80541e-05	0.0137577
	SLC22A5	cg07538946	1.41 (1.17-1.70)	0.000314225	0.0333041
		cg14196790	1.19 (1.08-1.31)	0.000390043	0.039056
		cg19040266	0.70 (0.58-0.85)	0.00032105	0.0338297
	TAP2	cg03026929	1.30 (1.12-1.50)	0.000412362	0.0403959
	TNXB	cg03543593	1.23 (1.10-1.38)	0.000304145	0.0328238
		cg08362880	1.35 (1.14-1.60)	0.000427247	0.0409705
		cg08972588	1.29 (1.17-1.42)	2.48553e-07	0.000375398
		cg09115485	1.42 (1.24-1.63)	4.68049e-07	0.000565527
		cg09423875	1.53 (1.29-1.81)	8.54291e-07	0.000673181
		cg11032077	0.86 (0.80-0.93)	9.73577e-05	0.0137577
		cg11606877	1.35 (1.14-1.59)	0.000424697	0.0409426
		cg12493058	1.62 (1.23-2.13)	0.000544532	0.048924
		cg16225663	1.33 (1.14-1.56)	0.000397043	0.0395386
		cg16385684	2.37 (1.58-3.56)	3.14281e-05	0.00612475
		cg18340416	1.88 (1.43-2.46)	4.64428e-06	0.00140288
		cg19134644	1.91 (1.43-2.55)	1.05174e-05	0.0027231
		cg22616343	1.83 (1.41-2.36)	3.80197e-06	0.00124758
		cg25375757	1.85 (1.42-2.41)	4.36456e-06	0.00137297
		cg25596754	1.55 (1.22-1.97)	0.000376405	0.0381116
		cg27396048	2.69 (1.63-4.43)	9.86817e-05	0.0137577
	TRIM26	cg06400745	1.52 (1.21-1.92)	0.0004069	0.0400854
	UBE2L3	cg06850285	1.66 (1.25-2.20)	0.000418206	0.0405324
		cg17274080	1.65 (1.25-2.17)	0.000354254	0.036274
		cg25421647	1.47 (1.21-1.80)	0.000153979	0.019691
		cg26844104	1.32 (1.13-1.54)	0.000438135	0.0417935
CI, confidence interval; FDR, false discovery rate; OR odds ratio; IBD, inflammatory bowel disease; UC, ulcerative colitis; CD, crohn's disease

## Sheet: Table S3
Table S3. Association of genetically predicted mental disorder-related gene expression with inflammatory bowel disease and its subtypes in summary-data-based Mendelian randomization analysis.
Disease	Gene	OR (95%CI)	P-value	FDR	PPH3	PPH4
IBD	GCLC	0.74 (0.62-0.88)	0.000747631	0.0163506	0.0786884	0.701905
	SLC4A1	1.26 (1.08-1.47)	0.00334099	0.0480603	0.194243	0.200078
	ITGAL	1.30 (1.15-1.47)	1.91408e-05	0.000657563	0.00980465	0.976652
	NDUFS1	2.00 (1.33-2.99)	0.000804022	0.0170796	0.242345	0.638026
	TYMP	0.93 (0.89-0.97)	0.000406632	0.0100352	0.360185	0.494836
	TAB2	0.72 (0.59-0.88)	0.00123337	0.0235302	0.599423	0.257697
	ITIH4	0.93 (0.89-0.98)	0.0030468	0.0447863	0.329743	0.246638
	EDN1	0.70 (0.57-0.86)	0.000871465	0.0180326	0.193049	0.410859
	PVALB	0.93 (0.90-0.98)	0.00198922	0.0332204	0.658137	0.150647
	VRK1	1.17 (1.06-1.30)	0.00181438	0.0321098	0.352835	0.301517
	MMP9	0.79 (0.68-0.91)	0.00150454	0.0275321	0.824754	0.103622
	TRPS1	1.53 (1.25-1.88)	3.38652e-05	0.00111094	0.0194582	0.963318
	RPS6KB1	1.59 (1.21-2.09)	0.000771371	0.0165999	0.348774	0.488473
	CTSC	0.91 (0.86-0.97)	0.00200063	0.0332204	0.148006	0.408896
	IL4	1.69 (1.35-2.12)	5.3568e-06	0.000228727	1	4.17424e-19
	COL7A1	11.86 (5.37-26.21)	9.56644e-10	9.531e-08	0.0802771	0.919723
	EIF2B4	0.56 (0.42-0.75)	9.74207e-05	0.00294451	0.545838	0.440276
	IL1R2	0.86 (0.78-0.94)	0.000950055	0.0189307	0.999999	5.19345e-07
	TPO	1.45 (1.14-1.85)	0.00282701	0.0427227	0.186311	0.340579
	ORC4	0.66 (0.52-0.84)	0.000640952	0.0148635	0.390966	0.47327
	PARK7	0.74 (0.68-0.81)	3.60223e-12	6.05625e-10	0.91366	0.08634
	TNFSF4	0.86 (0.79-0.93)	0.000110938	0.00321949	0.996384	0.00333861
	DNMT3A	0.47 (0.37-0.61)	9.21538e-09	7.51193e-07	0.0651982	0.934801
	PTK2B	0.89 (0.84-0.95)	0.000165636	0.00445562	0.0420216	0.849064
	ACVR2A	0.82 (0.73-0.91)	0.000380329	0.00947301	0.395756	0.468332
	PLAU	0.79 (0.70-0.89)	0.000125699	0.00355927	0.848181	0.140177
	AGO2	0.79 (0.68-0.91)	0.00173476	0.0309039	0.14775	0.500644
	EDN3	0.72 (0.65-0.81)	3.96483e-09	3.55513e-07	0.0171402	0.982857
	AARS2	1.77 (1.28-2.45)	0.0005603	0.0133381	0.229569	0.634399
	MYRF	1.19 (1.07-1.32)	0.00154995	0.0281714	0.606031	0.196138
	IRF1	5.49 (3.46-8.71)	4.94903e-13	9.50922e-11	0.0302212	0.969779
	ATG4C	0.82 (0.73-0.92)	0.000807886	0.0170796	0.224891	0.538365
	IRF3	1.17 (1.06-1.29)	0.0019579	0.0332204	0.655585	0.1611
	RRAS	2.58 (1.42-4.72)	0.00198129	0.0332204	0.443937	0.431275
	TPH1	1.34 (1.12-1.62)	0.00185057	0.0321767	0.879664	0.0763961
	AANAT	1.25 (1.10-1.42)	0.000573778	0.0135392	0.128748	0.636592
	FCHO1	0.88 (0.82-0.94)	0.000190219	0.00504572	0.85146	0.133102
	RARA	1.56 (1.17-2.07)	0.0021003	0.0344501	1	1.33218e-23
	IPO8	0.95 (0.92-0.98)	0.00317515	0.0464193	0.293531	0.219523
	IL6ST	1.94 (1.40-2.69)	7.65332e-05	0.00233948	0.0616828	0.919564
	DAGLA	0.70 (0.56-0.86)	0.000765404	0.0165999	0.544317	0.277875
	NARS2	0.90 (0.84-0.96)	0.00101326	0.0197513	0.194096	0.504665
	KIF11	1.97 (1.39-2.80)	0.000158596	0.00430932	0.0163976	0.983544
	STAT4	2.25 (1.34-3.77)	0.0021282	0.0346961	0.0444819	0.848156
	BLTP1	0.47 (0.36-0.62)	3.48452e-08	2.53334e-06	0.393654	0.606346
	DHX38	0.83 (0.74-0.94)	0.00254519	0.039858	0.182343	0.343094
	ARRB2	1.11 (1.04-1.18)	0.000901908	0.0183798	0.186588	0.523311
	SMAD4	1.27 (1.10-1.48)	0.00162937	0.0292201	0.403639	0.332294
	ERBB2	0.24 (0.14-0.40)	6.37249e-08	4.08143e-06	0.359881	0.640119
	VAV1	2.03 (1.30-3.17)	0.00185405	0.0321767	0.093379	0.710075
	AKT1	1.17 (1.07-1.28)	0.00073157	0.0161305	0.50577	0.33335
	RIT1	0.82 (0.76-0.89)	5.47147e-06	0.000229973	0.994123	0.005857
	GIGYF1	1.22 (1.08-1.38)	0.00138718	0.0258277	0.953271	0.0289527
	MOV10	1.23 (1.09-1.38)	0.00100977	0.0197513	0.372067	0.416032
	KAT6B	2.33 (1.44-3.75)	0.000537233	0.0130194	0.141987	0.82939
	GPR153	1.52 (1.17-1.98)	0.00196941	0.0332204	0.261814	0.545675
	NCF1	0.85 (0.79-0.91)	1.13674e-05	0.000413222	0.9757	0.0241191
	ZSCAN12	0.73 (0.60-0.90)	0.0025129	0.0397629	0.826391	0.103783
	CDC42SE2	1.16 (1.09-1.24)	9.42844e-06	0.000362321	1	1.1053e-18
	TRAPPC10	1.41 (1.13-1.77)	0.00224868	0.0362213	1	3.19199e-18
	NFIA	0.60 (0.43-0.84)	0.00261497	0.0406606	0.158986	0.481976
	METTL27	1.05 (1.02-1.08)	0.000613398	0.0143482	0.927327	0.0526141
	PMPCA	12.36 (4.91-31.13)	9.5345e-08	5.69951e-06	0.316039	0.683869
	PRKCB	1.13 (1.08-1.18)	1.60092e-07	9.16274e-06	0.0678617	0.931977
	MARS1	0.75 (0.63-0.89)	0.00113693	0.0220025	0.190392	0.565841
	MBD6	0.59 (0.42-0.83)	0.00254854	0.039858	0.250537	0.440443
	CTNNB1	0.86 (0.78-0.94)	0.000867045	0.0180326	0.19139	0.506329
	MGAT2	0.77 (0.64-0.91)	0.00301427	0.0445516	0.767519	0.0892227
	TAP1	0.57 (0.44-0.72)	3.69109e-06	0.000162771	0.821591	0.00160608
	SLC20A2	1.18 (1.08-1.28)	0.00013134	0.00364231	0.143157	0.784657
	ASXL1	1.33 (1.15-1.53)	0.00012079	0.00345664	0.530499	0.446658
	FIBP	1.16 (1.06-1.28)	0.00197318	0.0332204	0.745347	0.116856
	DDIT3	0.74 (0.61-0.89)	0.00160451	0.0289674	0.261635	0.415593
	B3GALT6	0.93 (0.88-0.97)	0.00228263	0.0365493	0.993902	0.00306467
	SIX5	0.77 (0.65-0.91)	0.00220975	0.0358086	0.943277	0.0249896
	IMPDH2	0.27 (0.16-0.44)	2.57105e-07	1.38322e-05	1	2.3315e-09
	SH2B1	0.21 (0.11-0.37)	2.42738e-07	1.33258e-05	0.423526	0.576474
	ZBTB7A	1.42 (1.13-1.78)	0.00272533	0.0414188	0.181582	0.387709
	CXCR2	0.75 (0.69-0.83)	3.21379e-09	3.08753e-07	0.0488019	0.951196
	SATB1	1.27 (1.09-1.48)	0.00272256	0.0414188	0.605128	0.142501
	ALG12	1.29 (1.09-1.52)	0.00269476	0.0414188	0.601203	0.172068
	UBE2L3	1.18 (1.13-1.23)	1.06174e-14	2.38007e-12	0.106603	0.893397
	PDCD1	0.76 (0.66-0.87)	0.000130159	0.00364231	0.942631	0.0543467
	TCF4	0.56 (0.40-0.79)	0.000972538	0.0192362	0.286444	0.649125
	FAR1	1.30 (1.11-1.52)	0.00122632	0.0235302	0.209726	0.455436
	ATAD3A	0.71 (0.58-0.86)	0.000652225	0.0149956	0.987624	0.00936547
	KIAA0753	0.88 (0.81-0.96)	0.00245003	0.0389975	0.873272	0.0490903
	NOS1AP	1.40 (1.15-1.70)	0.000686934	0.0155282	1	2.867e-13
	BRD2	0.82 (0.72-0.94)	0.00345465	0.0494309	1	3.33224e-12
	MBD5	0.67 (0.53-0.84)	0.000558623	0.0133381	0.377604	0.487898
	C6orf47	0.15 (0.08-0.30)	7.75255e-08	4.84985e-06	0.000122246	0.999873
	ZFP57	0.95 (0.93-0.98)	0.000908954	0.0183841	0.0525269	0.03359
	PPP1CB	1.08 (1.03-1.14)	0.0013922	0.0258277	1	1.71691e-07
	TREX1	0.88 (0.82-0.95)	0.00183522	0.0321767	1	1.25769e-26
	RPS29	0.83 (0.74-0.92)	0.000695284	0.0155298	0.607615	0.278776
	HLA-K	1.06 (1.02-1.09)	0.000927779	0.0186248	0.467999	0.0180816
	GPX1	0.25 (0.18-0.35)	2.19063e-17	5.35708e-15	0.977531	0.0224685
	PSMB9	0.87 (0.83-0.92)	1.4984e-07	8.76238e-06	1	4.27263e-23
	NEAT1	0.79 (0.69-0.91)	0.000812708	0.0170796	0.628626	0.255603
	SCARNA5	0.49 (0.42-0.57)	1.05142e-20	3.53539e-18	0.0380605	0.961939
	IGLL5	0.68 (0.58-0.81)	1.08498e-05	0.000405359	0.00944631	0.988922
UC	GPX1	0.27 (0.19-0.39)	1.22e-12	0.000123189	0.963921	0.0360793
	PARK7	0.73 (0.66-0.81)	6e-09	0.0355065	0.603416	0.396583
	COL7A1	9.81 (4.33-22.23)	4.36e-08	0.0479218	0.0867338	0.913266
	C6orf47	0.09 (0.04-0.21)	7.5e-08	0.0359296	0.996034	3.43955e-05
	PRKCB	1.17 (1.10-1.23)	1.87e-07	0.0124677	0.247796	0.752082
	STAT3	1.93 (1.51-2.48)	2.11e-07	0.00350575	0.874145	0.12585
	CLN3	0.67 (0.58-0.79)	9.88e-07	0.0336086	0.0446765	0.954887
	CXCR2	0.74 (0.66-0.84)	9.93e-07	0.0259933	0.0456081	0.953671
	ITGAL	1.46 (1.25-1.71)	1.51e-06	0.0355065	0.0106705	0.988375
	IMPDH2	0.24 (0.13-0.43)	2.53e-06	0.0475289	1	2.98673e-09
	METTL27	1.09 (1.05-1.13)	4.92e-06	0.0104193	0.218647	0.779011
	BLTP1	0.47 (0.34-0.65)	5.88e-06	0.0349669	0.0844776	0.914926
	ITGA4	1.16 (1.09-1.24)	6.72e-06	7.32923e-06	0.0182115	0.976883
	PMPCA	7.53 (3.11-18.23)	7.51e-06	0.0429811	0.255481	0.744445
	CERKL	1.49 (1.25-1.78)	9.57e-06	0.000423067	0.0181088	0.977003
	IRF1	2.66 (1.71-4.14)	1.42e-05	0.012857	0.0240905	0.974633
	ZSCAN12	0.57 (0.44-0.74)	1.66e-05	0.0230309	0.639635	0.358906
	UBE2L3	1.12 (1.06-1.18)	1.76e-05	1.15228e-06	0.108159	0.882318
	TREX1	0.80 (0.73-0.89)	2.41e-05	0.00275076	1	1.0643e-10
	ATP2A1	2.23 (1.52-3.25)	3.43e-05	0.00999653	0.362361	0.634165
	ERBB2	0.30 (0.17-0.54)	3.7e-05	0.00078057	0.34965	0.65035
	DNMT3A	0.53 (0.39-0.72)	5.73e-05	0.007086	0.0677934	0.912974
	TRPS1	1.68 (1.30-2.17)	7.56e-05	0.0364401	0.086664	0.880483
	EPHB4	0.90 (0.85-0.95)	9.79e-05	0.0107289	0.0989729	0.846022
	LAMB3	0.54 (0.39-0.74)	0.000136436	0.0471977	0.435247	0.540921
	CISD2	0.73 (0.62-0.86)	0.000136812	0.000385517	0.297837	0.631742
	SH2B1	0.30 (0.16-0.55)	0.000147309	0.0377834	0.342935	0.653776
	BRD2	0.72 (0.61-0.86)	0.00015779	0.0018106	1	3.33104e-12
	OPRL1	0.87 (0.81-0.94)	0.000171223	0.00593585	1	1.3776e-09
	EDN3	0.78 (0.68-0.89)	0.000245268	0.0354543	0.331296	0.582258
	CBL	1.23 (1.10-1.37)	0.000259513	0.029568	0.0619028	0.806797
	NARS2	0.86 (0.79-0.93)	0.000271213	0.0372112	0.180459	0.718352
	ABCC1	1.35 (1.14-1.59)	0.000334791	0.00089116	0.146989	0.75081
	IL1R2	0.81 (0.72-0.91)	0.000363245	0.000339017	0.907393	0.0772918
	SLC22A5	0.92 (0.88-0.97)	0.000540594	0.000448832	0.829388	0.128374
	IGLL5	0.69 (0.56-0.86)	0.000629184	2.2866e-05	0.0751039	0.782668
	IL18R1	0.84 (0.76-0.93)	0.000693495	0.0414701	0.94313	0.0409574
	ATAD3A	0.64 (0.50-0.83)	0.000736161	0.0429811	0.999603	0.00032073
	NAGLU	1.39 (1.15-1.69)	0.000802023	2.36844e-05	0.999974	1.91903e-05
	DBI	0.84 (0.75-0.93)	0.000934306	0.0498678	0.113491	0.599167
	TFR2	1.92 (1.30-2.85)	0.00108697	0.0498678	0.169875	0.736115
	RAD50	0.70 (0.56-0.87)	0.0011439	0.0479218	0.864012	0.0920823
	QDPR	1.07 (1.03-1.11)	0.00118621	0.000200457	0.133438	0.548922
	PLCG2	1.29 (1.11-1.51)	0.00122151	0.00628987	0.915858	0.057533
	NFKB1	1.33 (1.12-1.59)	0.00122706	0.0373766	0.632143	0.221368
	TYMP	0.92 (0.87-0.97)	0.00122755	8.90264e-05	0.999921	4.77807e-05
	CORO1A	0.67 (0.53-0.86)	0.00125553	0.0429811	0.811445	0.121961
	TRIM39	0.45 (0.27-0.73)	0.00129274	0.0362734	0.020814	0.0217683
	SOCS1	0.46 (0.29-0.74)	0.00129452	0.000920919	0.270518	0.552249
	FCHO1	0.87 (0.79-0.95)	0.00131401	0.000547619	0.202426	0.502886
	NCF1	0.86 (0.78-0.94)	0.00135565	8.90264e-05	0.947242	0.0331565
	DPM3	0.54 (0.37-0.79)	0.00137557	0.00170852	0.901419	0.0697638
	ARRB2	1.13 (1.05-1.22)	0.00140459	0.0043874	0.264636	0.43837
	MARS1	0.70 (0.57-0.88)	0.00156933	0.00593585	0.148909	0.621423
	CTNNB1	0.83 (0.74-0.93)	0.00166369	0.0186436	0.179642	0.444708
	KANSL3	1.95 (1.29-2.96)	0.00167817	0.0241497	0.0412764	0.677424
	SHMT2	2.00 (1.30-3.08)	0.00169368	0.0355065	0.228555	0.421714
	FIS1	0.89 (0.83-0.96)	0.00182698	0.00663211	0.379231	0.41181
	KIF11	1.99 (1.29-3.08)	0.00193002	1.18623e-05	0.018608	0.975552
	MANBA	1.24 (1.08-1.42)	0.0019789	0.0362734	0.679062	0.162624
	PIGU	1.82 (1.24-2.65)	0.00201503	0.00122122	0.707858	0.15844
	GBA1	1.23 (1.08-1.40)	0.00203089	0.0455052	0.932298	0.0378725
	CHD2	0.73 (0.59-0.89)	0.00214652	3.64516e-10	0.17871	0.449603
	ASXL1	1.33 (1.11-1.59)	0.00215044	0.0214241	0.342209	0.34881
CD	AARS2	2.72 (1.75-4.23)	8.67e-06	0.00654241	0.00239698	0.99685
	ACVR2A	0.79 (0.68-0.91)	0.00143552	0.0021147	0.555417	0.250573
	AKT1	1.26 (1.12-1.42)	9.76e-05	0.00760954	0.0299987	0.918563
	ALG12	1.42 (1.15-1.76)	0.00121366	0.00876227	0.41284	0.394465
	ALOX5AP	0.91 (0.85-0.96)	0.00191046	0.0211411	0.144711	0.450718
	ARSG	0.71 (0.58-0.87)	0.00097866	0.0277783	0.0981032	0.610292
	ATG4C	0.75 (0.65-0.87)	0.000148545	2.13304e-06	0.257418	0.696496
	ATP2A1	3.56 (2.33-5.45)	4.57e-09	0.00731678	0.197999	0.802001
	BACH2	1.39 (1.15-1.68)	0.000626602	0.0319164	0.999446	0.000447576
	BLTP1	0.47 (0.34-0.66)	1.09e-05	0.037521	0.948973	0.0509495
	C2	0.62 (0.48-0.80)	0.00022379	0.00806245	0.999999	1.11847e-06
	C6orf47	0.22 (0.12-0.40)	1.57e-06	0.00375446	0.000123603	0.999872
	CCR3	0.91 (0.86-0.96)	0.00122727	0.00175359	0.902037	0.05923
	COG4	0.79 (0.68-0.91)	0.00162548	0.0144065	0.0999819	0.490732
	COL11A2	1.21 (1.08-1.36)	0.00144531	0.0010533	0.999966	1.20384e-06
	COL7A1	15.20 (6.08-37.99)	5.75e-09	0.000359071	0.0620352	0.937965
	CRAT	1.10 (1.04-1.16)	0.0013631	7.3703e-07	0.166231	0.490467
	CTSK	0.92 (0.87-0.96)	0.000780187	5.70694e-07	0.664298	0.2306
	CXCR2	0.80 (0.71-0.91)	0.000370938	0.0391291	0.194346	0.68215
	DAG1	5.07 (3.14-8.17)	2.81e-11	0.000179265	0.985623	0.0143772
	DHCR24	0.81 (0.71-0.93)	0.00213828	0.00776989	0.207978	0.378565
	DNMT3A	0.43 (0.31-0.60)	3.51e-07	0.00628991	0.976261	0.0237377
	DOCK7	0.78 (0.69-0.89)	0.000300115	0.00160629	0.430192	0.486727
	EDN3	0.70 (0.61-0.81)	5.21e-07	0.0038887	0.00600943	0.99368
	ERBB2	0.19 (0.10-0.36)	3.54e-07	0.0166869	0.373404	0.626596
	EZH2	1.44 (1.18-1.76)	0.0003207	2.43872e-05	0.918745	0.0716268
	FANCA	0.85 (0.77-0.94)	0.0023146	0.00776989	0.270058	0.374017
	FHIT	0.83 (0.74-0.93)	0.00176252	0.029014	0.130502	0.624248
	FIBP	1.27 (1.12-1.43)	0.000124315	3.25766e-05	0.220244	0.728813
	GCLC	0.65 (0.52-0.82)	0.000238348	0.000395375	0.110407	0.811954
	GIGYF1	1.37 (1.17-1.61)	8.1e-05	8.60865e-12	0.125726	0.846064
	GPX1	0.23 (0.16-0.34)	2.15e-14	0.00439105	0.143502	0.856498
	HLA-DOA	1.24 (1.09-1.41)	0.00118685	0.00496426	0.999965	2.66789e-06
	IGLL5	0.69 (0.56-0.85)	0.000513933	0.0151838	0.0495219	0.830083
	IL2RA	1.88 (1.49-2.37)	1.18e-07	0.0450425	0.00170218	0.998284
	IL4	1.95 (1.46-2.62)	7.74e-06	0.035938	1	5.11978e-27
	IL6ST	2.44 (1.59-3.73)	4.3e-05	0.00163025	0.0575366	0.935684
	IMPDH2	0.29 (0.16-0.52)	2.74e-05	9.93408e-06	1	2.19396e-09
	IRF1	11.90 (6.29-22.51)	2.56e-14	0.000486782	0.0592424	0.940758
	IRF6	0.85 (0.79-0.93)	0.000125769	0.0163998	0.582181	0.386913
	ITGA4	1.22 (1.14-1.30)	3.61e-09	0.0210608	0.0472022	0.952795
	MOV10	1.35 (1.16-1.59)	0.000163236	2.43872e-05	0.997809	0.00204677
	NCF1	0.83 (0.76-0.92)	0.000277568	0.00317935	0.594256	0.359741
	NDUFS1	2.68 (1.57-4.57)	0.00028854	0.0170626	0.163377	0.823986
	NEAT1	0.74 (0.62-0.88)	0.000809229	2.88742e-05	0.526287	0.353746
	NELFE	0.77 (0.69-0.87)	2.29e-05	0.00272529	1	3.96906e-08
	NFIA	0.51 (0.33-0.78)	0.00186437	0.00472157	0.156896	0.53283
	NFKB1	0.69 (0.58-0.82)	4.82e-05	0.00739266	0.999953	4.61165e-05
	NOS1AP	1.48 (1.15-1.89)	0.00196012	0.0405223	0.197376	0.596331
	PARK7	0.77 (0.69-0.86)	3.47e-06	0.035561	0.440061	0.558904
	PDCD1	0.71 (0.59-0.86)	0.000277201	0.00163675	0.565273	0.393106
	PEX13	2.61 (1.66-4.11)	3.29e-05	0.00619087	0.999996	4.30416e-06
	PLA2G4A	0.66 (0.53-0.83)	0.000226811	0.00130159	0.132441	0.776436
	PMPCA	20.04 (6.49-61.86)	1.85e-07	2.43872e-05	0.300777	0.699136
	PNKD	0.90 (0.85-0.96)	0.000671702	1.42451e-05	0.297262	0.510631
	PRKCB	1.10 (1.04-1.17)	0.00103561	0.00627079	0.398988	0.377264
	PRX	1.28 (1.09-1.50)	0.00202251	0.0219355	0.56546	0.299135
	PTK2B	0.87 (0.81-0.94)	0.000300397	0.0151838	0.0540297	0.803307
	PUS10	0.83 (0.75-0.92)	0.000218637	0.00339829	1	2.58629e-07
	PVALB	0.85 (0.81-0.90)	1.98e-08	4.08601e-06	0.000318667	0.999666
	QKI	0.84 (0.78-0.91)	2.51e-05	0.00388845	0.0247583	0.965004
	RARA	1.76 (1.22-2.54)	0.00261213	7.57067e-09	1	1.95094e-13
	RBCK1	0.83 (0.76-0.92)	0.000173472	0.00317935	0.0338182	0.901992
	REL	0.57 (0.43-0.74)	4.38e-05	0.00111876	0.999998	1.62037e-06
	RFT1	1.32 (1.19-1.47)	3.4e-07	3.55485e-05	0.199797	0.800019
	RIT1	0.75 (0.68-0.84)	4.51e-07	0.00857154	0.611829	0.388086
	SH2B1	0.15 (0.07-0.31)	5.81e-07	0.0089894	0.223128	0.776872
	SLC20A2	1.24 (1.11-1.38)	0.000106118	0.0251135	0.142613	0.810864
	SLC4A1	1.51 (1.23-1.84)	6.05e-05	0.0252013	0.0582289	0.904461
	STAT3	2.02 (1.57-2.60)	4.4e-08	1.08554e-12	0.749694	0.250306
	STAT5B	2.24 (1.49-3.36)	9.81e-05	0.0411082	0.999953	4.66508e-05
	STAT6	1.12 (1.05-1.20)	0.000667598	0.00739266	0.444822	0.406026
	TAB2	0.63 (0.49-0.81)	0.000358309	0.0341092	0.128148	0.773044
	TCF4	0.47 (0.30-0.72)	0.000489541	6.47224e-07	0.0566219	0.884807
	TNFAIP3	3.25 (1.64-6.45)	0.000756804	0.0117577	0.0768083	0.870971
	TNFRSF1A	1.25 (1.09-1.42)	0.000990253	0.0366161	0.998	0.00132466
	TNFSF4	0.81 (0.73-0.90)	4.18e-05	0.029014	1	4.54363e-15
	TRAPPC10	1.57 (1.17-2.09)	0.00224455	0.024749	1	3.86339e-13
	UBE2L3	1.24 (1.18-1.31)	2.42e-15	0.00097751	0.0787766	0.921223
	UBTF	0.54 (0.40-0.74)	0.000118635	8.81105e-05	0.0507782	0.916923
	VRK1	1.28 (1.12-1.45)	0.000269279	8.25963e-12	0.102397	0.787743
	ZBTB7A	1.72 (1.28-2.32)	0.000344136	0.017555	0.0658595	0.849569
	ZFHX3	1.51 (1.19-1.91)	0.000737687	0.0122343	0.526053	0.352952
The results with FDR < 0.05 and P-HEIDI > 0.01 were presented.
CI, confidence interval; FDR, false discovery rate; OR odds ratio; IBD, inflammatory bowel disease; UC, ulcerative colitis; CD, crohn's disease

## Sheet: Table S4
Table S4. Association of genetically predicted mental disorder-related gene expression with inflammatory bowel disease and its subtypes in summary-data-based Mendelian randomization analysis in replication stage.
Disease	Gene	OR (95%CI)	P-value	FDR
UK Biobank
IBD	ITGAL	1.50 (1.21-1.85)	0.000188588	0.028838
	RAB3GAP1	1.71 (1.30-2.25)	0.000128674	0.0236354
	ACVR2A	0.70 (0.58-0.85)	0.000344467	0.038609
	IRF1	3.94 (2.15-7.21)	8.57422e-06	0.00329495
	STAT5A	1.95 (1.38-2.75)	0.000131796	0.0236354
	IRF5	0.85 (0.78-0.92)	4.42159e-05	0.00991172
	BLTP1	0.37 (0.23-0.58)	1.37456e-05	0.00410842
	STAT3	1.92 (1.40-2.63)	5.84737e-05	0.0120996
	CEP19	0.84 (0.77-0.92)	0.000239621	0.0292991
	HLA-DQB1	1.20 (1.12-1.28)	5.31208e-08	3.24312e-05
	CLN3	0.64 (0.52-0.79)	2.50136e-05	0.00611695
	HLA-DRB1	1.14 (1.09-1.19)	4.15712e-09	3.72755e-06
	SLC22A5	0.87 (0.82-0.93)	1.2064e-05	0.00405651
	MBD5	0.48 (0.32-0.71)	0.000203688	0.028838
	C6orf47	0.19 (0.09-0.39)	5.77822e-06	0.00259057
	HLA-K	1.11 (1.05-1.17)	0.00019498	0.028838
	TRIM26	0.65 (0.51-0.82)	0.000341844	0.038609
	HLA-DQA2	0.89 (0.86-0.93)	3.8417e-09	3.72755e-06
UC	ITGAL	1.70 (1.33-2.19)	2.96504e-05	0.00797595
	CORO1A	0.50 (0.34-0.73)	0.000327625	0.0463847
	SUFU	0.30 (0.17-0.53)	4.2252e-05	0.0103325
	RAB3GAP1	1.92 (1.38-2.66)	9.99986e-05	0.020692
	STAT5A	2.07 (1.39-3.10)	0.000381994	0.0481081
	BLTP1	0.34 (0.20-0.58)	6.61117e-05	0.01482
	TRIM8	1.66 (1.34-2.07)	5.11655e-06	0.00172044
	HLA-DQB1	1.33 (1.23-1.44)	3.48728e-13	2.3452e-10
	CLN3	0.61 (0.48-0.79)	0.000110898	0.0213083
	HLA-DRB1	1.24 (1.17-1.31)	1.28937e-14	1.15614e-11
	C6orf47	0.16 (0.07-0.36)	1.04041e-05	0.00310967
	HLA-C	1.16 (1.07-1.26)	0.000393449	0.0481081
	TRIM26	0.60 (0.45-0.80)	0.000378069	0.0481081
	HLA-DQA2	0.83 (0.79-0.87)	1.023e-14	1.15614e-11
CD	SCARNA5	0.41 (0.29-0.59)	1.53e-06	0.0041275
FinnGen Study
IBD	ITGAL	1.39 (1.20-1.62)	9.82282e-06	0.000800411
	TYMP	0.92 (0.88-0.97)	0.00166874	0.0498584
	DTNBP1	1.17 (1.06-1.29)	0.00156524	0.0495167
	COASY	0.57 (0.41-0.79)	0.000795913	0.0293475
	ACTB	0.38 (0.24-0.59)	2.22077e-05	0.00161396
	EFHC1	0.69 (0.56-0.86)	0.000660257	0.0257309
	JAK2	1.57 (1.35-1.83)	4.8419e-09	1.30199e-06
	SBF1	0.75 (0.65-0.87)	0.000190725	0.010056
	TSPO	0.84 (0.75-0.93)	0.00132882	0.0458104
	CORO1A	0.67 (0.53-0.85)	0.000716967	0.0271539
	ITGA4	1.17 (1.10-1.25)	6.31754e-07	8.49394e-05
	ID2	0.63 (0.48-0.81)	0.000419406	0.0187964
	DNMT3A	0.52 (0.39-0.70)	1.46472e-05	0.00115842
	RCL1	1.44 (1.15-1.80)	0.0013901	0.0464144
	PLAU	0.74 (0.65-0.85)	8.57409e-06	0.00075747
	EDN3	0.74 (0.65-0.84)	5.72572e-06	0.000530913
	IRF1	4.42 (2.70-7.24)	3.27261e-09	1.24736e-06
	KIF11	2.31 (1.51-3.52)	0.000109359	0.00625675
	BLTP1	0.58 (0.45-0.77)	9.6229e-05	0.00562521
	BCL2A1	0.78 (0.67-0.90)	0.000796715	0.0293475
	ERBB2	0.34 (0.20-0.58)	7.42666e-05	0.00443784
	PNMT	0.43 (0.26-0.72)	0.00143302	0.0468389
	DST	1.64 (1.22-2.19)	0.000987888	0.0354191
	SQSTM1	0.79 (0.68-0.90)	0.000635057	0.0255213
	PGAP3	0.82 (0.75-0.90)	2.92205e-05	0.00206773
	PEX13	2.23 (1.47-3.39)	0.000157643	0.00865107
	NOS3	1.25 (1.09-1.43)	0.00144575	0.0468389
	STAT3	1.77 (1.41-2.22)	8.14292e-07	9.95287e-05
	HNRNPH1	1.15 (1.05-1.25)	0.00164206	0.0498584
	CHRNB1	0.84 (0.76-0.93)	0.00067333	0.0258655
	ASXL1	1.48 (1.24-1.75)	8.73246e-06	0.00075747
	ABO	1.10 (1.04-1.15)	0.000255085	0.0127023
	GBA1	1.26 (1.11-1.43)	0.000332383	0.0156861
	IMPDH2	0.28 (0.16-0.50)	1.85351e-05	0.00138447
	SH2B1	0.39 (0.22-0.70)	0.00130418	0.0455448
	COX5A	1.70 (1.28-2.26)	0.00022889	0.0118363
	MPI	1.19 (1.07-1.32)	0.0016651	0.0498584
	POLR2A	2.03 (1.31-3.13)	0.00139813	0.0464144
	EIF3C	1.16 (1.07-1.26)	0.000451545	0.019905
	EIF3CL	1.16 (1.07-1.26)	0.000451545	0.019905
	SOCS1	0.48 (0.30-0.76)	0.00163324	0.0498584
	UBE2L3	1.10 (1.06-1.15)	9.38592e-06	0.000788711
	BICD2	1.16 (1.07-1.25)	0.000243592	0.0123589
	ATP2A1	1.84 (1.30-2.62)	0.00063739	0.0255213
	ATAD3A	0.60 (0.47-0.76)	3.36423e-05	0.0022616
	GPX1	0.23 (0.16-0.33)	7.07143e-16	4.75377e-13
	DDOST	1.35 (1.12-1.62)	0.00139149	0.0464144
	SCARNA5	0.71 (0.61-0.84)	3.33007e-05	0.0022616
UC	ITGAL	1.46 (1.22-1.75)	3.79327e-05	0.00364289
	SMARCE1	0.89 (0.84-0.94)	1.62535e-05	0.0024281
	ACTB	0.32 (0.19-0.55)	3.15384e-05	0.00353361
	JAK2	1.54 (1.28-1.86)	3.98476e-06	0.000714334
	CORO1A	0.54 (0.41-0.72)	2.90857e-05	0.00353361
	MAPK3	0.88 (0.82-0.95)	0.000862276	0.0399769
	GDPD3	0.70 (0.57-0.87)	0.000970742	0.0435054
	NAGLU	1.50 (1.20-1.88)	0.000439938	0.0243303
	ITGA4	1.15 (1.07-1.25)	0.000270629	0.0169238
	ID2	0.51 (0.37-0.70)	4.16336e-05	0.00386044
	DNMT3A	0.49 (0.34-0.70)	9.90505e-05	0.00807112
	EDN3	0.72 (0.61-0.84)	4.81106e-05	0.00431232
	IRF1	3.30 (1.92-5.66)	1.47354e-05	0.0023308
	KIF11	2.39 (1.44-3.98)	0.000771885	0.0372275
	ERBB2	0.30 (0.16-0.57)	0.000214352	0.0137236
	ZSCAN12	0.62 (0.47-0.82)	0.000921035	0.0419774
	PGAP3	0.79 (0.71-0.89)	5.75481e-05	0.00483584
	PEX13	2.40 (1.45-3.98)	0.000659321	0.0328317
	NOS3	1.35 (1.14-1.59)	0.000507347	0.0267501
	STAT3	1.70 (1.29-2.23)	0.00016017	0.0113341
	ASXL1	1.57 (1.27-1.94)	2.83286e-05	0.00353361
	IMPDH2	0.27 (0.14-0.54)	0.000172794	0.0116161
	MPI	1.27 (1.11-1.44)	0.000449767	0.0243303
	CCR3	1.13 (1.06-1.21)	0.000452403	0.0243303
	BICD2	1.19 (1.08-1.31)	0.000359476	0.0210137
	SLC22A5	0.89 (0.84-0.94)	5.43479e-05	0.00471424
	ATAD3A	0.58 (0.43-0.78)	0.000345533	0.0206475
	HLA-DRB5	1.17 (1.12-1.22)	3.48748e-13	1.17223e-10
	LCAT	1.31 (1.12-1.53)	0.000595758	0.0308075
	GPX1	0.19 (0.13-0.29)	1.50373e-14	5.77646e-12
CD	IRF1	6.96 (2.83-17.12)	2.38865e-05	0.0128462
	IL23R	2.74 (1.84-4.07)	7.10108e-07	0.000636494
	UBE2L3	1.21 (1.10-1.32)	3.25008e-05	0.0145658
	NFKBIL1	2.73 (1.76-4.23)	7.39604e-06	0.00497199
CI, confidence interval; FDR, false discovery rate; OR odds ratio; IBD, inflammatory bowel disease; UC, ulcerative colitis; CD, crohn's disease

## Sheet: Table S5
Table S5. Association of genetically predicted mental disorder-related gene encoded protein abundance with inflammatory bowel disease and its subtypes in summary-data-based Mendelian randomization analysis.
Disease	Gene	OR (95%CI)	P-value	FDR	PPH3	PPH4
IBD	B3GALT6	0.34 (0.18-0.62)	0.000438248	0.011457	0.146319	0.00914057
	ECM1	0.94 (0.91-0.97)	0.000895692	0.020489	0.978849	0.0128508
	MST1	0.87 (0.86-0.89)	1.61857e-34	8.88594e-32	0.987159	0.00023114
	CXCL9	2.12 (1.39-3.25)	0.000498216	0.0124327	0.00561273	0.994386
	HADH	0.42 (0.27-0.63)	3.61809e-05	0.00132422	0.0214067	0.97615
	HINT1	0.49 (0.35-0.69)	3.03019e-05	0.00118827	0.999997	2.77659e-06
	RPS10	2.38 (1.55-3.67)	8.47011e-05	0.00290631	0.145643	0.00919522
	EPHB4	1.54 (1.22-1.94)	0.000281194	0.00812501	0.485589	0.00882769
	CD274	0.77 (0.68-0.86)	5.83987e-06	0.000356232	1	6.14618e-27
	MAPK8	0.43 (0.25-0.72)	0.00141997	0.0288728	0.0946834	0.0127828
	EIF4B	0.38 (0.21-0.72)	0.00262564	0.049706	0.436707	0.00391789
	PRKCB	0.47 (0.32-0.69)	0.00011253	0.00343217	0.865949	0.132005
	NQO1	0.95 (0.91-0.98)	0.00214165	0.0419916	0.214651	0.360566
	HP	1.09 (1.04-1.14)	0.000352154	0.00966661	0.031815	0.79301
UC	B3GALT6	0.32 (0.16-0.67)	0.0022416	0.0410214	0.116618	0.0100458
	ECM1	0.92 (0.88-0.97)	0.000869091	0.0190852	0.28414	0.47542
	TNR	0.67 (0.52-0.86)	0.00148147	0.0301232	0.116123	0.0104657
	DBI	0.79 (0.69-0.90)	0.000669986	0.0153259	0.0681428	0.718183
	MST1	0.88 (0.85-0.90)	1.00452e-20	5.51482e-18	0.868518	0.00298593
	QDPR	1.17 (1.07-1.28)	0.000626785	0.0149611	0.0533956	0.723038
	MANBA	1.13 (1.05-1.22)	0.00115725	0.0244358	0.609579	0.239326
	HADH	0.35 (0.21-0.59)	7.67081e-05	0.00263205	0.0879049	0.905629
	IL12B	1.47 (1.36-1.60)	9.04074e-20	2.48168e-17	0.924081	0.075919
	AIF1	0.61 (0.47-0.79)	0.000215185	0.00593549	1	4.86598e-35
	COL11A2	0.73 (0.63-0.84)	2.32347e-05	0.000911131	1	8.78826e-37
	RPS10	3.92 (2.22-6.95)	2.80178e-06	0.000139834	0.116133	0.0103812
	EPHB4	1.74 (1.30-2.34)	0.000227041	0.00593549	0.19794	0.00900836
	FIS1	0.71 (0.57-0.88)	0.00157886	0.0309568	0.317963	0.449338
	CD274	0.66 (0.57-0.76)	3.27797e-08	2.99935e-06	1	2.19977e-12
	MAX	0.74 (0.62-0.90)	0.00171784	0.0325204	0.132562	0.56115
	PRKCB	0.38 (0.23-0.62)	0.000119887	0.00365654	0.962448	0.0370724
	NQO1	0.92 (0.88-0.96)	0.000225652	0.00593549	0.437809	0.502062
CD	PARK7	0.58 (0.44-0.78)	0.000294222	0.0107685	0.809564	0.188418
	IL6R	0.94 (0.91-0.97)	0.000193103	0.00815488	0.624762	0.333702
	MST1	0.87 (0.84-0.89)	1.50355e-23	8.25447e-21	0.957435	0.000964115
	HYAL1	0.60 (0.45-0.80)	0.000457669	0.0157038	0.999999	6.57775e-07
	HINT1	0.31 (0.20-0.49)	5.27175e-07	4.13456e-05	1	7.08621e-10
	HSPA1A	2.18 (1.44-3.32)	0.00026506	0.0103941	1	6.80151e-25
	ANGPT1	1.69 (1.24-2.32)	0.00105306	0.0321184	0.0787667	0.688887
	PDE4A	1.32 (1.12-1.57)	0.0012169	0.0351621	1	1.64004e-08
	FLRT3	0.89 (0.85-0.93)	2.26945e-07	2.07655e-05	0.143901	0.00738023
The results with FDR < 0.05 and P-HEIDI > 0.01 were presented.
CI, confidence interval; FDR, false discovery rate; OR odds ratio; IBD, inflammatory bowel disease; UC, ulcerative colitis; CD, crohn's disease

## Sheet: Table S6
Table S6. Association of genetically predicted mental disorder-related gene encoded protein abundance with inflammatory bowel disease and its subtypes in summary-data-based Mendelian randomization analysis in replication stage.
Disease	Gene	OR (95%CI)	P-value	FDR
UK Biobank
IBD	FCGR2A	0.90 (0.87-0.93)	6.0428e-10	3.38397e-07
	STAT3	1.84 (1.38-2.45)	3.10719e-05	0.00580009
UC	FCGR2A	0.88 (0.84-0.91)	1.56693e-10	8.77482e-08
FinnGen Study
IBD	FCGR2A	0.90 (0.88-0.92)	2.40605e-19	6.7249e-17
	FCGR3A	1.08 (1.05-1.11)	9.76293e-09	1.0915e-06
	FCGR3B	1.24 (1.14-1.34)	1.40887e-07	9.84445e-06
	MST1	0.87 (0.85-0.89)	3.66769e-29	2.05024e-26
	LTA	11.12 (3.54-34.92)	3.67877e-05	0.00228493
	RPS10	3.75 (2.38-5.92)	1.33917e-08	1.24766e-06
	CD274	0.77 (0.67-0.89)	0.000234424	0.0109203
	DSG2	1.32 (1.12-1.55)	0.000772734	0.0317813
	MAPRE1	0.38 (0.22-0.67)	0.000795953	0.0317813
UC	FCGR2A	0.88 (0.85-0.90)	1.41056e-18	3.94252e-16
	LTA	20.56 (5.03-84.05)	2.56499e-05	0.00159315
	COL11A2	0.75 (0.64-0.89)	0.00100907	0.0470057
	RPS10	6.08 (3.48-10.60)	2.10944e-10	3.93059e-08
	CD274	0.76 (0.64-0.90)	0.0011694	0.0496014
	MAPK3	0.77 (0.66-0.90)	0.000939262	0.0470057
	STAT3	1.87 (1.45-2.40)	1.31962e-06	0.000122945
	MAPRE1	0.33 (0.16-0.64)	0.00124225	0.0496014
CD	MST1	0.90 (0.85-0.94)	2.57559e-05	0.00719879
	IL12B	1.53 (1.28-1.84)	2.81006e-06	0.00157082
The results with FDR < 0.05 and P-HEIDI > 0.01 were presented.
CI, confidence interval; FDR, false discovery rate; OR odds ratio; IBD, inflammatory bowel disease; UC, ulcerative colitis; CD, crohn's disease

## Sheet: Table S7
Table S7. Association between methylation and expression, expression and protein abundance of mental disorder-related genes.
Gene	mQTL-eQTL					eQTL-pQTL
	Probe	Beta	SE	P-value		Beta	SE	P-value
QDPR	cg08808571	-1.10249	0.0468559	2.04151e-122		0.455103	0.00908473	<2.00E-200
	cg26689483	-0.810888	0.0224638	2.48117e-285
DBI	cg11066750	0.698792	0.0600252	2.53119e-31		0.716017	0.0403512	1.89652e-70
	cg25899024	0.574549	0.0540382	2.10914e-26
MAX	cg16583315	-				0.834463	0.0533981	4.75107e-55
HP	cg04162276	-				-0.0531828	0.0132595	6.04854e-05
	cg23815491
QTL, quantitative trait loci

## Sheet: Table S8
Table S8. Associations of genetically predicted methylation, expression, and protein of candidate gene with IBD and its subtype in the UK Biobank and the FinnGen study.
			UK Biobank										FinnGen Study
Outcome	Gene	Tier	mQTL				eQTL			pQTL			mQTL				eQTL			pQTL
			Probe	OR (95%CI)	P-value		OR (95%CI)	P-value		OR (95%CI)	P-value		Probe	OR (95%CI)	P-value		OR (95%CI)	P-value		OR (95%CI)	P-value
UC	QDPR	Tier 1	cg08808571	0.96 (0.90-1.03)	0.241591		1.04 (0.98-1.10)	0.241054		1.09 (0.95-1.25)	0.202125		cg08808571	0.97 (0.92-1.03)	0.299688		1.01 (0.96-1.07)	0.585167		1.03 (0.92-1.15)	0.588593
			cg26689483	0.97 (0.92-1.02)	0.241256								cg26689483	0.98 (0.94-1.02)	0.299418
	DBI	Tier 1	cg11066750	0.97 (0.86-1.09)	0.561862		0.95 (0.80-1.13)	0.561583		0.93 (0.74-1.16)	0.51179		cg11066750	0.90 (0.82-0.99)	0.0262435		0.86 (0.75-0.98)	0.0284343		0.80 (0.68-0.96)	0.0144466
	MAX	Tier 3	cg16583315	0.95 (0.88-1.02)	0.155		0.91 (0.70-1.18)	0.465		0.77 (0.58-1.03)	0.078		cg16583315	0.94 (0.89-0.99)	0.023		0.81 (0.68-0.98)	0.033		0.83 (0.67-1.02)	0.072
IBD	HP	Tier 3	cg04162276	1.12 (0.92-1.37)	0.243666		1.01 (0.94-1.07)	0.86644		0.98 (0.91-1.06)	0.656725		cg04162276	1.13 (0.98-1.29)	0.0884459		0.93 (0.89-0.98)	0.00286325		0.95 (0.90-1.00)	0.0648901
			cg23815491	1.00 (0.96-1.04)	0.866441								cg23815491	1.04 (1.01-1.07)	0.00289948
QTL, quantitative trait loci; CI, confidence interval; OR odds ratio; FDR, false discovery rate; IBD, inflammatory bowel disease; UC, ulcerative colitis; CD, crohn's disease

## Sheet: Table S9
Table S9. Associations of genetically predicted QDPR gene expression in intestine tissue and risk of UC in summary-data-based Mendelian randomization analysis.
Tissue	OR (95%CI)	P	P-HEIDI
Transverse colon	1.14 (1.05-1.24)	0.0019	0.912
Sigmoid colon	-
Small Intestinal Terminal Ileum	1.21 (1.06-1.38)	0.0042	0.715
Meta	1.24 (1.08-1.43)	0.00234	0.889
Abbreviation: CI, confidence interval; OR odds ratio; UC, ulcerative colitis; CD, crohn's disease.
